# Supplementary material for: Nasopharyngeal carcinoma MHC region deep sequencing identifies HLA and novel non-HLA TRIM31 and TRIM39 loci
Source: Commun Biol. 2020 Dec 11;3:759. doi: 10.1038/s42003-020-01487-y (PMC7733486; doi:10.1038/s42003-020-01487-y)
Supplement: Supplementary file 3 — Supplementary Data 1 [file 42003_2020_1487_MOESM3_ESM.xlsx]

## Sheet: Appendix A
Index variant:			rs9391681	HLA-A amino acid Q62	rs2523589	HLA-B*55:02	rs2517664	rs9265975	rs9461780	rs117495548
x axis	Variant type	rsid	Y axis (-logP)	Y axis (-logP)	Y axis (-logP)	Y axis (-logP)	Y axis (-logP)	Y axis (-logP)	Y axis (-logP)	Y axis (-logP)
Unadjusted p			45.8245	43.2033	35.7515	18.4444	20.1954	24.1693	16.3584	12.3434
1	SNP	rs34077080	30.481	35.6501	30.9884	17.521	18.6029	22.8595	16.064	11.1195
2	SNP	rs9366720	30.588	35.7178	30.9662	17.4628	18.6133	22.909	16.0298	11.1266
3	SNP	rs9380081	30.1738	35.4437	31.0636	17.6223	18.5686	23.1422	15.8567	11.1483
4	SNP	rs9391654	29.8801	35.268	31.01	17.6657	18.5305	23.073	15.852	11.1231
5	SNP	rs80002776	27.6776	34.3953	30.6383	17.6087	18.3627	22.9965	15.6651	11.3263
6	SNP	rs76184467	31.857	36.668	31.6889	18.1842	18.5952	23.153	16.0947	11.572
7	SNP	rs148474360	27.0581	34.0528	30.506	17.6704	18.3363	22.9965	15.5849	10.8864
8	SNP	rs140052252	35.6895	38.1721	32.7411	17.751	19.5511	23.4323	15.8128	11.4955
9	SNP	rs9368577	29.9439	35.4566	31.0583	17.9318	18.637	23.1062	15.919	11.1295
10	SNP	rs578055025	35.6994	38.1772	32.7438	17.7486	19.5468	23.4566	15.8035	11.4942
11	SNP	rs9368581	26.498	33.6855	30.1064	17.6921	18.3572	22.8456	15.5891	10.7913
12	SNP	rs12055619	27.3662	33.6211	29.9069	18.1979	18.1972	22.4519	15.7113	10.6893
13	SNP	rs147352225	28.5592	34.3617	30.4045	17.7167	19.0271	22.5758	15.9097	11.0438
14	SNP	rs117318430	33.2806	37.1798	32.4744	17.9416	19.9626	23.5065	16.0695	11.6598
15	SNP	rs3130816	36.838	38.2314	33.5539	17.8444	20.1674	24.058	16.1627	13.2791
16	SNP	rs4446587	36.0022	37.8116	33.2752	18.0152	19.7474	24.2832	16.0355	13.2334
17	SNP	rs9393953	25.0802	32.9307	29.099	17.7249	18.9512	22.4002	15.9496	11.024
18	SNP	rs2074469	29.2111	29.031	34.4622	18.5494	17.963	21.2552	15.0391	10.2831
19	SNP	rs2074466	28.6465	28.7635	34.4007	18.4453	17.8604	21.1483	15.0513	10.124
20	SNP	rs9368601	18.7321	30.0298	26.8162	17.6847	18.634	21.0024	14.7788	10.6182
21	SNP	rs2021078	29.3786	29.2847	34.4587	18.4616	17.9622	21.2335	15.1284	10.2128
22	SNP	rs9257863	28.694	28.7967	34.3939	18.4461	17.8671	21.1595	15.0571	10.1298
23	SNP	rs1345228	28.7572	28.8333	34.4271	18.4442	17.8706	21.1862	15.0567	10.1337
24	SNP	rs4713226	28.0682	28.9473	33.9329	18.5737	17.8996	21.172	15.2639	10.2167
25	SNP	rs1233495	28.4731	28.4533	34.2513	18.5258	17.7975	21.0525	14.9788	10.1241
26	SNP	rs9257869	28.978	28.8505	34.4787	18.607	17.9069	21.0815	14.9423	10.1536
27	SNP	rs1233487	28.3281	28.3261	34.2531	18.527	17.7796	21.0268	14.9678	10.109
28	SNP	rs9257873	28.3049	28.337	34.2093	18.5274	17.7794	21.0272	14.9674	10.1081
29	SNP	rs9393967	17.0178	29.0156	26.1327	17.657	17.4962	20.5002	14.7331	10.3708
30	SNP	rs7451197	28.2272	28.2573	34.2234	18.5259	17.7675	21.007	14.9566	10.0985
31	SNP	rs7454176	28.2272	28.2573	34.2234	18.5259	17.7675	21.007	14.9566	10.0985
32	SNP	rs734961	28.2725	28.3027	34.2166	18.5265	17.7747	21.0182	14.9626	10.1042
33	SNP	rs734960	28.315	28.3225	34.2293	18.5272	17.7804	21.0268	14.967	10.1081
34	SNP	rs4959120	27.0144	27.8948	33.1909	18.6566	17.7562	20.5635	15.1695	10.2267
35	SNP	rs2285793	19.2656	28.9772	26.7841	17.6882	19.3873	20.5688	14.9144	11.2137
36	SNP	rs2285792	27.6996	27.7924	33.6641	18.5196	17.7263	20.5686	14.9329	10.1374
37	SNP	rs2285791	29.497	30.0093	34.0008	18.4908	17.7387	21.1095	14.9863	10.2886
38	SNP	rs9257879	29.4304	29.978	34.003	18.488	17.7293	21.0684	14.9965	10.3113
39	SNP	rs9257886	29.5519	30.0839	34.0277	18.493	17.7498	21.1049	15.018	10.3262
40	SNP	rs9257887	35.9007	33.4425	30.5532	17.9169	19.7585	20.3123	14.4264	10.2415
41	SNP	rs9257888	34.0012	29.9751	30.9813	18.1613	20.0749	20.6251	14.5797	10.148
42	SNP	rs9257889	27.8066	27.8914	33.6904	18.5252	17.7462	20.6306	14.9547	10.1516
43	SNP	rs9257890	27.8586	27.978	33.6519	18.5054	17.7762	20.555	14.9516	10.1676
44	SNP	rs2745406	36.3251	36.7228	36.8318	18.657	17.0121	23.3348	16.023	11.4911
45	SNP	rs9257901	25.6229	26.4436	32.9642	18.6123	17.6291	20.2904	15.002	10.0625
46	SNP	rs9257902	26.1176	26.683	33.3799	18.5597	17.716	20.3122	14.9983	10.0618
47	SNP	rs9391895	13.8586	27.7126	24.7881	17.5251	17.174	19.8404	14.4839	10.2671
48	SNP	rs79289376	15.6735	28.3629	25.234	17.5242	18.2516	20.062	14.5501	10.3741
49	SNP	rs1233417	35.9473	32.9014	31.2265	18.2797	19.1728	20.9594	15.1742	10.4573
50	SNP	rs3130856	32.5976	33.6712	33.7708	18.5406	17.3044	21.4118	15.7228	10.6366
51	SNP	rs407161	36.4811	37.1253	36.5812	18.5891	16.7493	23.1031	15.9465	11.3393
52	SNP	rs3094575	36.068	32.9527	31.2853	18.104	19.1748	21.1451	15.2119	10.5525
53	SNP	rs34574333	32.9183	34.02	33.828	18.4812	17.3449	21.5608	15.719	10.7357
54	SNP	rs3094576	25.9205	26.6805	33.2178	18.6556	17.2614	20.5303	14.8784	9.9307
55	SNP	rs9368606	32.8611	34.0138	33.8265	18.4897	17.3231	21.507	15.7378	10.7124
56	SNP	rs362529	39.2356	28.5154	34.023	18.5139	19.9147	21.5561	16.6724	12.7716
57	SNP	rs16895101	40.8289	30.8881	36.1273	18.545	21.6686	22.3188	16.7747	12.7321
58	SNP	rs151089420	41.2116	31.942	36.0415	18.542	21.5465	22.3316	16.6936	12.7481
59	SNP	rs111853151	34.648	30.044	40.4868	19.188	18.2248	23.1316	16.6381	11.7156
60	SNP	rs116959427	41.2191	32.0085	36.053	18.5429	21.5452	22.3419	16.7203	12.7481
61	SNP	rs138689243	40.8542	30.9255	36.1502	18.5411	21.6621	22.3278	16.7899	12.7263
62	SNP	rs28893509	34.2834	28.5815	40.1737	19.0281	17.9223	23.111	16.4978	11.6155
63	SNP	rs796978248	29.6842	30.0338	31.4562	18.3403	17.7726	22.8784	15.6317	12.6942
64	SNP	rs117014166	41.2743	32.0354	36.3136	18.5157	21.5569	22.5289	16.7335	12.7865
65	SNP	rs147939152	40.852	30.3466	36.4296	18.5756	21.679	22.3726	16.7199	12.7314
66	SNP	rs12527959	34.7174	30.0569	40.5134	19.1363	18.1606	23.0813	16.6523	11.6955
67	SNP	rs117954444	40.9423	30.8477	36.2646	18.5272	21.6936	22.4733	16.755	12.7572
68	SNP	rs1003581	34.9062	30.3696	40.458	19.1841	18.2472	23.1564	16.6659	11.7383
69	SNP	rs982558	27.7066	28.8422	30.7905	18.3154	17.5735	22.7235	15.5943	12.8374
70	SNP	rs117342586	41.2191	32.0085	36.053	18.5429	21.5452	22.3419	16.7203	12.7481
71	SNP	rs117494567	40.8542	30.9255	36.1502	18.5411	21.6621	22.3278	16.7899	12.7263
72	SNP	rs362522	25.4932	27.5626	30.3175	18.1929	17.3205	23.2185	15.6684	12.7902
73	SNP	rs1233397	33.649	31.1305	29.5331	18.2822	19.3809	21.3384	14.8492	12.0995
74	SNP	rs118023132	40.9226	31.2258	36.0268	18.4912	21.6242	22.2876	16.7491	12.7796
75	SNP	rs1233391	33.6243	31.1051	29.5275	18.2838	19.3811	21.3368	14.8492	12.1004
76	SNP	rs28986300	36.5187	24.2694	35.2146	18.8921	19.5711	20.813	16.0282	13.021
77	SNP	rs117668936	40.8976	31.1498	36.0193	18.4936	21.587	22.2874	16.755	12.783
78	SNP	rs17184367	26.2547	27.6572	30.2912	18.1467	17.436	23.3103	15.6276	12.7265
79	SNP	rs2235698	25.7452	27.387	30.2245	18.1587	17.426	23.4194	15.6525	12.7523
80	SNP	rs62406580	40.9739	31.4947	35.9722	18.5007	21.58	22.3198	16.7528	12.7883
81	SNP	rs56142919	40.9801	31.3823	35.9442	18.504	21.5929	22.2908	16.7328	12.7937
82	SNP	rs17508548	36.2921	24.3648	34.9052	18.9337	19.6156	20.919	16.0776	13.0258
83	SNP	rs28893513	36.1841	24.1127	34.871	18.9352	19.6442	20.8726	16.0611	13.0262
84	SNP	rs62406583	40.8921	31.2412	35.9278	18.5089	21.6054	22.2923	16.7435	12.7986
85	SNP	rs28986304	36.2549	24.2527	34.8814	18.9359	19.6144	20.8844	16.0775	13.0297
86	SNP	rs362518	36.2538	24.3022	34.8911	18.934	19.6117	20.9069	16.0738	13.0264
87	SNP	rs3025642	40.8921	31.2412	35.9278	18.5089	21.6054	22.2923	16.7435	12.7986
88	SNP	rs2267633	36.2934	24.3867	34.9024	18.9292	19.6098	20.9363	16.0979	13.0219
89	SNP	rs2076483	36.353	24.5608	34.909	18.9201	19.6033	20.9374	16.0586	13.0116
90	SNP	rs10946999	24.5824	27.0048	29.9187	18.2745	16.7768	22.7194	15.0297	12.3624
91	SNP	rs28359963	36.225	24.1211	34.8199	18.9389	19.5283	20.8447	15.9918	13.0293
92	SNP	rs36073154	36.1777	23.9918	34.8184	18.9431	19.5264	20.8312	15.9914	13.0335
93	SNP	rs29267	36.2398	24.1201	34.8811	18.934	19.6019	20.869	16.0576	13.0239
94	SNP	rs29230	36.1563	24.0006	34.8187	18.9431	19.5258	20.8312	15.9918	13.0334
95	SNP	rs29259	36.1563	24.0006	34.8187	18.9431	19.5258	20.8312	15.9918	13.0334
96	SNP	rs2057009	36.6474	25.1868	34.9034	18.8732	19.5842	20.9991	15.9442	12.9205
97	SNP	rs6920935	36.3837	24.0524	34.6155	18.9119	19.6028	20.9788	15.9136	12.9923
98	SNP	rs6900577	36.4222	24.1175	34.6302	18.9115	19.6068	20.991	15.9179	12.9918
99	SNP	rs29221	25.8801	28.12	30.2707	18.1935	17.4305	22.9638	15.3711	12.8419
100	SNP	rs29220	29.3542	26.2548	27.5955	17.9404	20.6066	20.4188	14.1766	11.9535
101	SNP	rs3025628	40.983	31.458	35.8729	18.5173	21.6089	22.3528	16.6077	12.4219
102	SNP	rs41291770	36.5382	22.4426	34.2847	18.7698	19.342	20.3419	15.7783	12.6146
103	SNP	rs56045105	40.9423	31.3266	35.856	18.5211	21.6198	22.3291	16.6173	12.4262
104	SNP	rs56393713	40.9805	31.4806	35.8529	18.5197	21.6098	22.342	16.6142	12.4239
105	SNP	rs29219	41.0017	31.4796	35.8526	18.5197	21.611	22.3418	16.614	12.4239
106	SNP	rs150971595	11.1141	25.963	23.5662	17.0275	17.043	19.7051	14.2745	9.92849
107	SNP	rs112990932	40.7804	31.3741	35.5791	18.5312	21.6535	22.3135	16.6047	12.4182
108	SNP	rs118158289	40.7721	31.275	35.6496	18.5403	21.6708	22.3285	16.6054	12.4285
109	SNP	rs72831515	40.7469	31.2013	35.6409	18.5427	21.6786	22.3034	16.6107	12.4306
110	SNP	rs62392942	40.8044	31.4156	35.647	18.5387	21.6627	22.3362	16.6271	12.4274
111	SNP	rs62392943	40.8928	31.5756	35.7254	18.5309	21.6061	22.3763	16.6741	12.3875
112	SNP	rs55971964	40.8551	31.4819	35.6603	18.5396	21.6625	22.3462	16.6686	12.4283
113	SNP	rs199929065	40.7328	31.0578	35.6682	18.5634	21.6859	22.3375	16.6478	12.4512
114	SNP	rs9257925	38.3424	26.841	34.6596	18.0599	22.465	21.558	16.5931	13.2537
115	SNP	rs9461540	38.2283	26.2724	34.6824	18.0089	21.7138	21.7506	16.45	12.7607
116	SNP	rs3095269	28.4066	28.1064	30.2553	17.9551	19.452	22.0131	15.2863	15.0064
117	SNP	rs3095267	28.5137	28.1783	30.4204	17.927	19.3883	22.1047	15.3702	15.0801
118	SNP	rs3095266	28.4567	28.1179	30.3891	17.9303	19.3931	22.0926	15.3353	15.0913
119	SNP	rs29218	28.4499	28.13	30.3972	17.923	19.3813	22.1101	15.3591	15.0809
120	SNP	rs1233374	38.0911	25.656	34.758	17.9952	22.5432	21.7737	16.4449	13.1436
121	SNP	rs62392946	38.8239	27.671	34.8353	18.0166	22.5153	21.8441	16.4479	13.1682
122	SNP	rs3117289	28.3248	28.0216	30.3284	17.9245	19.3833	22.089	15.319	15.0974
123	SNP	rs3129077	28.4355	27.3195	30.691	17.8539	18.9718	22.588	15.2836	14.9179
124	SNP	rs29233	38.8239	27.671	34.8353	18.0166	22.5153	21.8441	16.4479	13.1682
125	SNP	rs29232	29.1194	21.8277	25.2439	17.3851	18.1667	20.4153	14.0789	14.9784
126	SNP	rs3117318	28.4538	28.0862	30.3252	17.9431	19.4223	22.0907	15.3058	15.0465
127	SNP	rs3130249	28.1797	27.9083	30.294	17.9219	19.3783	22.0533	15.3123	15.1102
128	SNP	rs3129073	28.4396	28.1144	30.3214	17.9245	19.3826	22.0919	15.3171	15.0751
129	SNP	rs114069970	38.8128	27.9274	34.8422	18.0139	22.4924	21.8891	16.435	13.157
130	SNP	rs16895218	38.8128	27.9274	34.8422	18.0139	22.4924	21.8891	16.435	13.157
131	SNP	rs9380134	11.5725	25.3899	23.9905	17.2645	17.7222	19.8841	14.0649	9.86582
132	SNP	rs149851804	38.8094	27.9698	34.8748	17.9851	22.4756	21.9404	16.4548	13.1514
133	SNP	rs29254	38.7533	27.655	34.8775	18.0165	22.5186	21.8881	16.3952	13.1694
134	SNP	rs29228	28.5357	28.1912	30.3549	17.9252	19.3848	22.12	15.3197	15.0652
135	SNP	rs16895223	37.9024	25.9606	33.1723	17.9944	17.8807	21.908	16.6796	13.1713
136	SNP	rs3130251	28.1226	27.8526	30.2155	17.9183	19.3713	22.0804	15.2993	15.1127
137	SNP	rs62392949	38.6173	27.2208	34.9987	18.0126	22.5372	21.9404	16.3862	13.169
138	SNP	rs62392950	38.6115	27.242	34.8901	18.0193	22.5929	21.8844	16.3814	13.1412
139	SNP	rs62392951	38.4331	26.3391	34.909	18.0106	22.636	21.9197	16.3725	13.156
140	SNP	rs9256961	38.9792	27.8533	35.2891	18.0967	22.6398	22.0925	16.5303	13.1187
141	SNP	rs3095290	28.247	27.9212	30.1777	17.8697	19.3855	22.0595	15.3587	15.1148
142	SNP	rs2840215	38.9884	27.7042	35.0672	18.0349	22.534	21.9923	16.376	13.1193
143	SNP	rs374317	28.7802	28.1699	30.2718	17.9263	19.4094	22.1308	15.2909	14.9516
144	SNP	rs375248	30.437	29.5105	30.7058	18.0058	19.4384	22.1335	15.3565	14.8444
145	SNP	rs3094579	29.461	28.8413	30.5349	17.9996	19.4752	22.042	15.3973	15.0191
146	SNP	rs376319	28.2783	27.828	30.1813	17.9367	19.3671	22.0462	15.2699	15.0266
147	SNP	rs55693745	38.5857	27.163	34.8586	18.02	22.6008	21.8592	16.3858	13.1457
148	SNP	rs2747421	28.3274	27.8761	30.1847	17.9363	19.3668	22.0464	15.2687	15.017
149	SNP	rs116211033	38.5666	27.0545	34.8652	18.0182	22.6082	21.8477	16.4086	13.1863
150	SNP	rs3129063	28.2846	27.959	30.2642	17.9281	19.387	22.0743	15.3036	15.0633
151	SNP	rs387642	28.529	28.0112	30.2189	17.9439	19.3811	22.0362	15.29	15.0063
152	SNP	rs387640	29.5774	28.8242	30.5855	17.969	19.4085	22.076	15.1959	14.919
153	SNP	rs4085264	38.4963	26.6409	35.0693	17.9796	22.5399	21.9602	16.3896	13.1308
154	SNP	rs3129062	29.3493	28.7496	30.2366	17.9087	19.4546	22.1416	15.2612	15.0093
155	SNP	rs4085262	38.6916	27.6929	34.8901	18.0155	22.5417	21.9389	16.3405	13.09
156	SNP	rs3906306	38.5857	27.163	34.8586	18.02	22.6008	21.8592	16.3858	13.1457
157	SNP	rs35323664	28.4139	27.9292	30.1987	17.9423	19.346	22.0732	15.2652	15.0189
158	SNP	rs3870968	38.5857	27.163	34.8586	18.02	22.6008	21.8592	16.3858	13.1457
159	SNP	rs62392953	38.7277	27.7867	34.937	18.0814	22.4045	21.9151	16.3404	13.1157
160	SNP	rs448380	29.081	28.4698	30.3723	17.8854	19.3377	22.2045	15.404	14.9598
161	SNP	rs448489	28.2107	27.8579	30.0772	17.9333	19.3526	22.0521	15.1935	15.0377
162	SNP	rs62392954	38.63	27.2824	34.8557	18.022	22.5941	21.8327	16.3885	13.1432
163	SNP	rs62392955	38.5664	27.0902	34.8312	18.0211	22.607	21.821	16.3898	13.1484
164	SNP	rs2747427	28.2783	27.828	30.1813	17.9367	19.3671	22.0462	15.2699	15.0266
165	SNP	rs2747428	28.2783	27.828	30.1813	17.9367	19.3671	22.0462	15.2699	15.0266
166	SNP	rs417764	28.1143	27.7066	30.0956	17.9393	19.3699	22.006	15.2739	15.0496
167	SNP	rs3129058	28.1527	27.8831	30.2196	17.9219	19.3768	22.0481	15.3102	15.0691
168	SNP	rs2747429	28.3274	27.8761	30.1847	17.9363	19.3668	22.0464	15.2687	15.017
169	SNP	rs2747432	38.2596	29.4107	33.3793	18.2428	18.2136	22.0767	16.6643	12.7567
170	SNP	rs62392956	38.5758	27.3354	34.8351	18.0187	22.5839	21.8601	16.3772	13.1367
171	SNP	rs10627599	38.2941	29.6463	33.3799	18.2615	18.2331	22.0693	16.6765	12.769
172	SNP	rs3129054	38.2395	29.321	33.3815	18.2441	18.2337	22.0746	16.6694	12.76
173	SNP	rs3131847	38.2395	29.321	33.3815	18.2441	18.2337	22.0746	16.6694	12.76
174	SNP	rs3095289	38.2026	29.1652	33.3669	18.2415	18.22	22.0551	16.6655	12.7605
175	SNP	rs62392957	38.5367	26.9817	34.87	18.047	22.5998	21.8318	16.371	13.1422
176	SNP	rs2982839	38.1899	27.8327	33.2988	18.2515	18.2402	22.0448	16.3813	12.7231
177	SNP	rs3129053	38.2493	28.6354	33.6955	18.3183	18.2244	22.2982	16.6633	12.8254
178	SNP	rs1018935	38.3858	29.8703	33.46	18.2582	18.2707	22.0673	16.5634	12.6966
179	SNP	rs2747434	38.3963	29.8055	33.4505	18.2612	18.2447	22.0738	16.5737	12.7025
180	SNP	rs385354	38.1384	29.2839	33.4546	18.2364	18.2492	22.0886	16.7169	12.7878
181	SNP	rs2535236	38.2666	29.3915	33.3765	18.2432	18.2652	22.0754	16.6649	12.7899
182	SNP	rs2747436	38.2454	29.3295	33.3512	18.2444	18.2373	22.0568	16.669	12.7921
183	SNP	rs2535235	38.2418	29.2729	33.3413	18.2453	18.236	22.0574	16.6728	12.7948
184	SNP	rs3117292	38.1055	29.15	33.4346	18.239	18.2466	22.0696	16.7256	12.7926
185	SNP	rs3129045	38.2512	29.6676	33.4803	18.2262	18.2594	22.1415	16.7036	12.7997
186	SNP	rs3095288	38.2548	29.5976	33.4855	18.2271	18.2565	22.1407	16.7082	12.803
187	SNP	rs2747442	38.3546	29.6424	33.4132	18.2347	18.2413	22.1269	16.6613	12.7752
188	SNP	rs2747443	38.3546	29.6424	33.4132	18.2347	18.2413	22.1269	16.6613	12.7752
189	SNP	rs3117293	38.2548	29.5976	33.4855	18.2271	18.2565	22.1407	16.7082	12.803
190	SNP	rs3117294	38.2548	29.5976	33.4855	18.2271	18.2565	22.1407	16.7082	12.803
191	SNP	rs3117295	27.1964	26.753	29.8122	17.7962	19.1576	21.9952	15.337	15.1086
192	SNP	rs3117296	38.2548	29.5976	33.4855	18.2271	18.2565	22.1407	16.7082	12.803
193	SNP	rs56101454	38.6803	27.5935	34.8938	18.0277	22.5791	21.9062	16.3979	13.1396
194	SNP	rs56172386	38.6803	27.5935	34.8938	18.0277	22.5791	21.9062	16.3979	13.1396
195	SNP	rs3117299	27.3528	26.8996	29.8425	17.8002	19.1655	21.9897	15.3451	15.0889
196	SNP	rs3095286	38.3546	29.6424	33.4132	18.2347	18.2413	22.1269	16.6613	12.7752
197	SNP	rs55933609	38.6887	27.6191	34.8938	18.0274	22.5751	21.9076	16.3975	13.139
198	SNP	rs3117301	27.4774	26.838	29.8019	17.8156	19.1563	21.9867	15.3031	15.0466
199	SNP	rs3095284	27.3528	26.8996	29.8425	17.8002	19.1655	21.9897	15.3451	15.0889
200	SNP	rs34556535	27.2355	26.7989	29.8348	17.8008	19.1284	21.9897	15.3479	15.0611
201	SNP	rs3131898	28.2159	27.5544	30.0372	17.8072	19.0865	21.9755	15.3256	14.9772
202	SNP	rs3117311	28.0227	27.4841	30.0413	17.8353	19.166	22.044	15.3854	15.0375
203	SNP	rs3117312	27.3528	26.8996	29.8425	17.8002	19.1655	21.9897	15.3451	15.0889
204	SNP	rs2747456	27.5737	26.9355	29.8088	17.8153	19.156	21.9872	15.3002	15.0277
205	SNP	rs2747457	27.5223	26.8867	29.8052	17.8153	19.1564	21.9867	15.3016	15.0371
206	SNP	rs3095283	27.7781	27.1828	29.9176	17.7719	19.2496	21.9767	15.3377	15.0484
207	SNP	rs2747460	27.4782	26.8713	29.7749	17.7817	19.1534	21.9809	15.2755	15.0374
208	SNP	rs796304828	38.6108	27.2308	34.9097	18.0201	22.5935	21.8847	16.3813	13.1795
209	SNP	rs2535275	27.2047	26.6476	29.7757	17.754	19.1652	22.0073	15.2756	15.0901
210	SNP	rs3117313	38.6247	27.6293	35.0517	18.0214	22.6282	21.9634	16.4492	13.2429
211	SNP	rs62391766	40.0347	30.2229	35.0003	17.9863	22.0823	22.3062	16.0973	13.0962
212	SNP	rs9258017	29.3343	28.4364	30.4169	17.8435	19.3719	22.3426	15.4899	14.9508
213	SNP	rs3129039	27.2505	26.8362	29.8085	17.7665	19.1632	21.9834	15.3202	15.0988
214	SNP	rs2535274	28.1858	27.4417	29.9048	17.8824	19.2342	22.0957	15.3449	14.8652
215	SNP	rs2079897	38.5542	27.3336	34.8979	18.0187	22.5842	21.8841	16.4533	13.2157
216	SNP	rs2079896	38.5549	27.334	34.8983	18.0187	22.5837	21.8841	16.4535	13.2156
217	SNP	rs62391767	38.5339	27.1378	34.9442	17.9759	22.5722	21.9333	16.3969	13.1667
218	SNP	rs3131890	27.8179	27.151	29.8877	17.7673	19.188	22.0627	15.3722	15.0165
219	SNP	rs62391768	38.6472	27.6535	34.8948	17.9914	22.5597	21.909	16.4289	13.1685
220	SNP	rs149213917	38.6749	27.7467	34.9263	17.9905	22.5505	21.9559	16.4246	13.1645
221	SNP	rs3129092	27.289	26.8732	29.808	17.731	19.1613	21.9821	15.3656	15.0915
222	SNP	rs3131889	27.9543	27.387	29.9686	17.7357	19.248	22.1257	15.321	15.081
223	SNP	rs3131888	27.397	25.9551	30.1516	17.7169	18.7084	22.4623	15.3105	14.8055
224	SNP	rs3129089	38.763	29.4896	34.4811	18.0817	22.1838	21.6767	16.437	12.8684
225	SNP	rs3129088	38.763	29.4896	34.4811	18.0817	22.1838	21.6767	16.437	12.8684
226	SNP	rs3129086	28.4773	27.5151	30.1377	17.8024	19.7428	22.1228	15.4488	15.4494
227	SNP	rs3129085	28.0775	26.4458	30.4329	17.7364	19.3264	22.5677	15.4034	15.2526
228	SNP	rs3129084	27.3902	26.9087	29.8645	17.7673	19.1686	21.9987	15.3975	15.0839
229	SNP	rs3129083	28.1478	26.5072	30.4127	17.7402	19.3323	22.5325	15.4092	15.2393
230	SNP	rs9258048	28.3157	27.4045	30.1047	17.8044	19.7474	22.1054	15.4547	15.4722
231	SNP	rs62391770	38.5645	27.5321	34.8589	17.9901	22.5678	21.8986	16.4255	13.1682
232	SNP	rs9258050	28.4656	26.8312	30.5277	17.7462	19.3739	22.5965	15.4185	15.1973
233	SNP	rs3131884	28.7178	27.7513	30.2043	17.8147	19.7542	22.1716	15.4541	15.3825
234	SNP	rs9258052	28.9776	27.1984	30.688	17.7852	19.3488	22.719	15.3894	15.1105
235	SNP	rs7764829	28.1688	27.0725	31.0309	17.6007	19.2806	22.6373	15.6885	15.2034
236	SNP	rs9258053	28.3984	26.7665	30.5099	17.7562	19.3262	22.6381	15.4479	15.2255
237	SNP	rs3131880	28.2275	26.6078	30.4604	17.739	19.329	22.5735	15.4054	15.2255
238	SNP	rs148694836	38.8505	28.3389	34.9516	18.0061	22.5146	22.017	16.4235	13.1529
239	SNP	rs3131877	28.7331	27.0349	30.5733	17.7657	19.3729	22.6463	15.4217	15.1471
240	SNP	rs3094735	28.7335	27.0352	30.5899	17.7657	19.3722	22.6465	15.3997	15.147
241	SNP	rs3116806	28.0255	26.4127	30.4589	17.7319	19.3188	22.5977	15.3923	15.2538
242	SNP	rs3131875	36.6388	31.7481	37.3929	18.6203	18.0176	23.1737	17.3869	13.5378
243	SNP	rs3129080	28.2397	26.5931	30.5116	17.7426	19.3364	22.6131	15.3958	15.1981
244	SNP	rs3129072	28.3781	27.4779	30.1714	17.8088	19.7547	22.1896	15.4648	15.4733
245	SNP	rs9258074	28.237	27.3613	30.1162	17.7967	19.7364	22.1433	15.436	15.4774
246	SNP	rs7776082	28.0255	26.4127	30.4589	17.7319	19.3188	22.5977	15.3923	15.2538
247	SNP	rs9258076	28.5704	27.636	30.196	17.815	19.7617	22.1514	15.4582	15.4504
248	SNP	rs9258077	28.3126	27.5754	30.23	17.8005	19.7781	22.1555	15.5047	15.5232
249	SNP	rs9258078	28.4675	27.5685	30.1844	17.8083	19.7528	22.1681	15.4648	15.4582
250	SNP	rs9258079	28.3533	27.4917	30.107	17.8125	19.7627	22.1167	15.4297	15.475
251	SNP	rs7738158	28.1475	26.5272	30.516	17.7385	19.3279	22.5508	15.4056	15.2397
252	SNP	rs9258083	28.5984	27.683	30.2305	17.8049	19.7433	22.1327	15.4536	15.4744
253	SNP	rs7758444	28.1514	26.5456	30.5418	17.7395	19.3325	22.624	15.4092	15.2863
254	SNP	rs9258086	28.2985	27.4107	30.1377	17.7989	19.7387	22.1519	15.4408	15.4713
255	SNP	rs9258087	28.2998	27.4212	30.1557	17.8011	19.7426	22.1605	15.4471	15.4759
256	SNP	rs9258088	28.2985	27.4107	30.1377	17.7989	19.7387	22.1519	15.4408	15.4713
257	SNP	rs371464602	28.191	27.3125	30.1132	17.797	19.7375	22.1435	15.4377	15.488
258	SNP	rs3116803	28.237	27.3613	30.1162	17.7967	19.7364	22.1433	15.436	15.4774
259	SNP	rs3116802	28.237	27.3613	30.1162	17.7967	19.7364	22.1433	15.436	15.4774
260	SNP	rs3129070	28.2436	27.3618	30.1344	17.7989	19.7404	22.152	15.4424	15.482
261	SNP	rs3094733	29.4327	27.7009	30.67	17.7178	19.4157	22.7799	15.4985	15.0719
262	SNP	rs3131874	28.6254	27.6998	30.1704	17.8114	19.754	22.1795	15.4688	15.3914
263	SNP	rs3129067	28.4626	27.5219	30.1831	17.8047	19.7445	22.1529	15.4546	15.4116
264	SNP	rs3129066	28.3322	27.4411	30.1214	17.7983	19.7373	22.1269	15.4388	15.419
265	SNP	rs117693959	40.1687	30.3033	33.1887	17.7615	22.1301	21.0909	15.9914	13.4255
266	SNP	rs3129065	28.2803	27.3922	30.1182	17.7983	19.739	22.1269	15.4403	15.4295
267	SNP	rs3131873	28.3322	27.4411	30.1214	17.7983	19.7373	22.1269	15.4388	15.419
268	SNP	rs9258103	28.4006	27.4915	30.1613	17.8027	19.7433	22.1215	15.4499	15.4176
269	SNP	rs3116801	28.4087	27.4909	30.161	17.8024	19.7442	22.144	15.4496	15.4176
270	SNP	rs3116800	28.3602	27.4528	30.1436	17.8008	19.7418	22.1368	15.4456	15.4209
271	SNP	rs3116799	28.1921	27.4604	30.1804	17.786	19.7545	22.1398	15.4887	15.4748
272	SNP	rs9258104	29.4595	28.3285	30.563	17.8592	19.8668	22.2588	15.5053	15.3126
273	SNP	rs9258107	28.7775	27.8242	30.299	17.8441	19.8097	22.1736	15.4646	15.417
274	SNP	rs9258108	28.4816	27.5786	30.1799	17.8359	19.7683	22.0518	15.4257	15.371
275	SNP	rs9258109	28.2485	26.6162	30.5003	17.7452	19.3402	22.6002	15.402	15.1945
276	SNP	rs148397889	28.1679	27.3076	30.0952	17.7854	19.756	22.0972	15.4752	15.4337
277	Indels	NA	28.1701	27.308	30.1005	17.7881	19.7245	22.1077	15.459	15.4353
278	SNP	rs114926615	28.3571	27.4425	30.1415	17.8027	19.7455	22.1441	15.4514	15.4281
279	SNP	rs3131872	28.2803	27.3922	30.1182	17.7983	19.739	22.1269	15.4403	15.4295
280	SNP	rs3129064	28.0587	26.4454	30.4595	17.7333	19.3227	22.5797	15.3966	15.2068
281	SNP	rs2158290	28.2803	27.3922	30.1182	17.7983	19.739	22.1269	15.4403	15.4295
282	SNP	rs2107203	28.2342	27.3436	30.115	17.7983	19.7404	22.1269	15.442	15.44
283	SNP	rs56269224	38.7815	28.1856	34.7075	18.0229	22.5743	21.9539	16.5005	13.1063
284	SNP	rs3129061	28.2342	27.3436	30.115	17.7983	19.7404	22.1269	15.442	15.44
285	SNP	rs3094732	28.2859	27.3924	30.1182	17.7983	19.7387	22.1269	15.4405	15.4295
286	SNP	rs3131871	28.2859	27.3924	30.1182	17.7983	19.7387	22.1269	15.4405	15.4295
287	SNP	rs3129060	28.0655	26.4455	30.4597	17.7333	19.3223	22.5799	15.3966	15.2068
288	SNP	rs3131870	28.2859	27.3924	30.1182	17.7983	19.7387	22.1269	15.4405	15.4295
289	SNP	rs3129056	28.2859	27.3924	30.1182	17.7983	19.7387	22.1269	15.4405	15.4295
290	SNP	rs3129055	28.2859	27.3924	30.1182	17.7983	19.7387	22.1269	15.4405	15.4295
291	SNP	rs3129048	28.3322	27.4411	30.1214	17.7983	19.7373	22.1269	15.4388	15.419
292	SNP	rs3129047	28.3322	27.4411	30.1214	17.7983	19.7373	22.1269	15.4388	15.419
293	SNP	rs3129046	28.1642	27.4486	30.1581	17.7836	19.7498	22.1298	15.4817	15.4728
294	SNP	rs3129042	28.2803	27.3922	30.1182	17.7983	19.739	22.1269	15.4403	15.4295
295	SNP	rs9258115	38.808	31.099	33.4672	18.234	18.803	22.2961	16.8094	13.1316
296	SNP	rs9258116	38.808	31.099	33.4672	18.234	18.803	22.2961	16.8094	13.1316
297	SNP	rs9468589	38.2788	28.8353	33.618	18.1563	18.2747	22.5106	16.8204	13.0372
298	SNP	rs9258118	38.3813	30.3451	33.5174	18.2771	18.8077	22.1836	16.87	13.1189
299	SNP	rs3094731	28.065	27.3514	30.152	17.7836	19.753	22.1299	15.4852	15.4942
300	SNP	rs3094730	28.1118	27.4	30.155	17.7836	19.7518	22.1298	15.4835	15.4835
301	SNP	rs3131868	28.2503	27.3544	30.0936	17.8035	19.7491	22.1244	15.4327	15.4436
302	SNP	rs3129037	28.3334	27.4486	30.1754	17.8184	19.7688	22.1158	15.4504	15.4472
303	SNP	rs3094729	28.9838	27.9855	30.4468	17.8639	19.8315	22.1076	15.4355	15.3709
304	SNP	rs3129036	28.1418	27.5181	30.1526	17.8389	19.2147	22.0303	15.3977	14.9122
305	SNP	rs34547361	28.3002	27.4095	30.1424	17.8392	19.7433	22.1389	15.4247	15.4281
306	SNP	rs3131866	28.2342	27.3436	30.115	17.7983	19.7404	22.1269	15.442	15.44
307	SNP	rs3131865	28.4442	27.5209	30.1744	17.7978	19.7665	22.1253	15.4353	15.401
308	SNP	rs141250560	28.065	27.3514	30.152	17.7836	19.753	22.1299	15.4852	15.4942
309	SNP	rs17184661	38.7799	28.1775	34.7066	18.0228	22.6205	21.9535	16.5003	13.1065
310	SNP	rs3131864	28.065	27.3514	30.152	17.7836	19.753	22.1299	15.4852	15.4942
311	SNP	rs62391785	38.753	28.0901	34.6759	18.0237	22.5849	21.9292	16.5047	13.1102
312	SNP	rs3094725	27.3236	26.8925	29.8554	17.7602	19.1575	21.9944	15.38	15.0349
313	SNP	rs62391786	38.7886	28.1923	34.6899	18.0257	22.5814	21.9404	16.5074	13.109
314	SNP	rs3094724	27.2744	26.8324	29.8668	17.7622	19.161	22.0018	15.3875	15.0513
315	SNP	rs1610588	28.1118	27.4	30.155	17.7836	19.7518	22.1298	15.4835	15.4835
316	SNP	rs1610589	28.065	27.3514	30.152	17.7836	19.753	22.1299	15.4852	15.4942
317	SNP	rs116285516	38.739	28.1778	34.6651	18.0231	22.5766	21.93	16.5002	13.1059
318	SNP	rs1610742	28.1124	27.4083	30.1581	17.7841	19.7518	22.1315	15.4837	15.4804
319	SNP	rs1610744	28.1173	27.4001	30.1551	17.7836	19.7513	22.1299	15.4836	15.4835
320	SNP	rs1611354	28.1642	27.4486	30.1581	17.7836	19.7498	22.1298	15.4817	15.4728
321	SNP	rs115651465	38.753	28.0901	34.6759	18.0237	22.5849	21.9292	16.5047	13.1102
322	SNP	rs114468601	38.7886	28.1923	34.6899	18.0257	22.5814	21.9404	16.5074	13.109
323	SNP	rs734259	28.1118	27.4	30.155	17.7836	19.7518	22.1298	15.4835	15.4835
324	SNP	rs17184695	38.753	28.0901	34.6759	18.0237	22.5849	21.9292	16.5047	13.1102
325	SNP	rs17184702	38.753	28.0901	34.6759	18.0237	22.5849	21.9292	16.5047	13.1102
326	SNP	rs1632964	28.065	27.3514	30.152	17.7836	19.753	22.1299	15.4852	15.4942
327	SNP	rs2517914	28.0163	27.3137	30.1347	17.7817	19.7508	22.1227	15.4811	15.4974
328	SNP	rs1632962	28.1655	27.4365	30.1568	17.7862	19.7575	22.12	15.5176	15.4885
329	SNP	rs1736929	28.1434	27.4247	30.1528	17.8202	19.7577	22.1186	15.517	15.4912
330	SNP	rs7739360	37.4996	31.7438	39.6375	18.4063	20.7967	23.1784	17.3547	13.4574
331	SNP	rs7739388	37.4493	31.6741	39.6538	18.3979	20.8139	23.1644	17.3345	13.4821
332	SNP	rs9391658	16.594	25.7089	26.1679	17.4092	17.5704	20.353	16.5502	9.67716
333	SNP	rs9258175	37.7291	32.2155	39.3833	18.3876	20.7233	23.1104	17.2844	13.3801
334	SNP	rs375897441	36.783	31.2027	39.7602	18.4793	20.6893	23.3619	17.259	13.4466
335	SNP	rs9258179	38.6444	27.8633	34.7387	17.9821	22.5018	22.0586	16.5789	13.1883
336	SNP	rs9258180	38.5642	27.6338	34.6861	17.9987	22.588	21.9897	16.5781	13.2157
337	SNP	rs9258181	38.6992	28.2115	34.6838	18.0139	22.5693	21.9492	16.5538	13.1746
338	SNP	rs201102250	38.0291	32.7948	39.0809	18.4747	20.9983	23.3152	17.3612	13.3045
339	SNP	rs56044823	38.7823	28.3269	34.7409	18.0425	22.6089	21.9682	16.5065	13.1281
340	SNP	rs1362125	33.9104	33.0211	36.0094	18.4881	16.9662	22.7688	17.112	10.1805
341	SNP	rs2076179	33.9048	33.0263	35.9763	18.4883	16.9682	22.7515	17.1113	10.1812
342	SNP	rs114325231	38.7464	28.2239	34.727	18.0406	22.6126	21.9574	16.5039	13.1294
343	SNP	rs62391801	38.7464	28.2239	34.727	18.0406	22.6126	21.9574	16.5039	13.1294
344	SNP	rs2523405	33.4432	32.7354	36.0363	18.4465	16.9059	22.7729	17.1513	10.1419
345	SNP	rs2735060	33.4821	32.7645	36.0243	18.4449	16.9112	22.7708	17.1464	10.1452
346	SNP	rs2523404	33.4821	32.7645	36.0243	18.4449	16.9112	22.7708	17.1464	10.1452
347	SNP	rs55672647	38.7464	28.2239	34.727	18.0406	22.6126	21.9574	16.5039	13.1294
348	SNP	rs2735059	33.4821	32.7645	36.0243	18.4449	16.9112	22.7708	17.1464	10.1452
349	SNP	rs62391819	38.7464	28.2239	34.727	18.0406	22.6126	21.9574	16.5039	13.1294
350	SNP	rs2735057	32.6247	31.7555	35.6419	18.3817	16.5467	22.4862	17.2311	10.0034
351	SNP	rs6910733	37.4841	31.7545	39.5494	18.4016	20.8024	23.1586	17.3391	13.4859
352	SNP	rs2743922	30.1384	29.9965	35.3336	18.4235	15.7452	22.2858	17.4066	9.77366
353	SNP	rs62391821	38.5334	27.3528	34.6366	18.0053	22.6467	21.9154	16.5324	13.1613
354	SNP	rs7754067	31.2923	31.5971	35.079	18.6192	16.5272	21.9996	17.3891	10.0518
355	SNP	rs7753946	37.4359	31.6269	39.5782	18.4006	20.8365	23.1487	17.3418	13.4924
356	SNP	rs7754692	37.3009	31.4445	39.6071	18.4016	20.8431	23.1377	17.3502	13.5028
357	SNP	rs4084764	30.4676	32.2578	34.8303	18.4093	16.668	22.1271	17.3089	10.1778
358	SNP	rs2523397	30.3346	29.6388	35.2694	18.4089	16.3078	22.1078	17.4142	10.1713
359	SNP	rs2523396	30.311	29.5972	35.2576	18.4019	16.2924	22.1209	17.3958	10.1619
360	SNP	rs2735052	30.3501	29.6284	35.2459	18.4001	16.2976	22.119	17.3902	10.1643
361	SNP	rs7741597	37.5317	31.8153	39.5704	18.4042	20.8058	23.173	17.344	13.4853
362	SNP	rs7773358	37.5077	31.7972	39.5499	18.4023	20.8038	23.1647	17.3389	13.4837
363	SNP	rs7755571	37.4504	31.6983	39.5725	18.4032	20.8072	23.1605	17.3451	13.4904
364	SNP	rs2523395	30.2817	29.5585	35.269	18.4034	16.2853	22.121	17.4023	10.159
365	SNP	rs62391822	38.514	27.4125	34.6299	18.0075	22.6476	21.8989	16.5099	13.1616
366	SNP	rs2394159	29.6972	29.219	35.1264	18.3996	15.7433	21.9991	17.3401	9.74958
367	SNP	rs9258203	37.2853	31.442	39.6236	18.3975	20.8047	23.1605	17.3606	13.4988
368	SNP	rs2107184	30.4203	29.6788	35.2036	18.4441	16.3214	22.1108	17.36	10.1527
369	SNP	rs2394662	31.0519	30.2884	35.3191	18.4403	16.4636	22.1072	17.3743	10.2538
370	SNP	rs2394160	30.4047	29.6724	35.2381	18.4008	16.3083	22.1277	17.3905	10.17
371	SNP	rs9258205	37.484	31.7525	39.5698	18.4016	20.8027	23.1587	17.3391	13.4859
372	SNP	rs2743919	30.2817	29.5585	35.269	18.4034	16.2853	22.121	17.4023	10.159
373	SNP	rs9258207	37.4861	31.7476	39.5735	18.4038	20.8077	23.1665	17.3451	13.4883
374	SNP	rs2517944	30.3206	29.5894	35.2572	18.4016	16.2905	22.1192	17.3966	10.1613
375	SNP	rs9368609	30.5699	30.7711	34.7675	18.4369	16.2486	21.6413	17.347	10.0022
376	SNP	rs2743918	29.7359	29.2498	35.1148	18.3978	15.7491	21.9974	17.3346	9.75252
377	SNP	rs7751815	37.414	31.6447	39.5916	18.4024	20.8072	23.1542	17.3452	13.4927
378	SNP	rs2844832	30.311	29.5972	35.2576	18.4019	16.2924	22.1209	17.3958	10.1619
379	SNP	rs2743917	30.2539	29.551	35.2463	18.4015	16.2815	22.1127	17.3956	10.1553
380	SNP	rs2523393	30.2539	29.551	35.2463	18.4015	16.2815	22.1127	17.3956	10.1553
381	SNP	rs2735051	29.5835	29.103	35.1182	18.4027	15.7178	21.9927	17.3514	9.73542
382	SNP	rs2523391	30.3358	29.6054	35.2453	18.4007	16.2952	22.1181	17.391	10.1621
383	SNP	rs2523389	30.2539	29.551	35.2463	18.4015	16.2815	22.1127	17.3956	10.1553
384	SNP	rs9258211	37.5049	31.8013	39.5256	18.4001	20.7997	23.1566	17.3329	13.4814
385	SNP	rs9258212	37.5049	31.8013	39.5256	18.4001	20.7997	23.1566	17.3329	13.4814
386	SNP	rs2844831	30.2929	29.5824	35.2346	18.3998	16.2867	22.1108	17.3899	10.1578
387	SNP	rs9258214	37.472	31.7481	39.5491	18.4016	20.8033	23.1586	17.339	13.4859
388	SNP	rs4713239	31.0162	31.4239	35.1142	18.6158	16.4949	21.9618	17.4241	10.0405
389	SNP	rs9258215	37.5077	31.7972	39.5499	18.4023	20.8038	23.1647	17.3389	13.4837
390	SNP	rs62391833	38.4994	27.5013	34.6189	18.0069	22.6392	21.8993	16.5051	13.1571
391	SNP	rs9258216	37.4829	31.7981	39.5267	18.4004	20.7997	23.1572	17.3331	13.481
392	SNP	rs2844830	30.2929	29.5824	35.2346	18.3998	16.2867	22.1108	17.3899	10.1578
393	SNP	rs9258217	37.4612	31.7486	39.5501	18.402	20.8035	23.159	17.3392	13.4855
394	SNP	rs1736905	30.7371	30.385	35.8447	18.268	16.292	22.194	17.6003	10.1126
395	SNP	rs2523388	30.2929	29.5824	35.2346	18.3998	16.2867	22.1108	17.3899	10.1578
396	SNP	rs9258218	37.5077	31.7972	39.5499	18.4023	20.8038	23.1647	17.3389	13.4837
397	SNP	rs55661776	38.514	27.4125	34.6299	18.0075	22.6476	21.8989	16.5099	13.1616
398	SNP	rs144697051	37.44	31.6882	39.5514	18.4011	20.8044	23.1701	17.3401	13.4892
399	SNP	rs2523387	30.2929	29.5824	35.2346	18.3998	16.2867	22.1108	17.3899	10.1578
400	SNP	rs4143366	38.514	27.4125	34.6299	18.0075	22.6476	21.8989	16.5099	13.1616
401	SNP	rs2517940	30.2634	29.5433	35.246	18.4013	16.2794	22.111	17.3964	10.1548
402	SNP	rs5875205	30.2245	29.5122	35.2577	18.4031	16.2743	22.1129	17.402	10.1524
403	SNP	rs2743951	30.4281	29.6765	35.2703	18.3904	16.2908	22.1091	17.4088	10.1581
404	SNP	rs2517939	29.6453	29.1686	35.1108	18.3965	15.7286	22.0041	17.3325	9.74017
405	SNP	rs885941	32.8801	26.8996	31.0868	17.8986	17.345	21.3225	16.5891	9.51827
406	SNP	rs4713240	30.4339	30.6647	34.7724	18.4377	16.2237	21.6455	17.3509	9.98758
407	SNP	rs2076176	29.6068	29.1378	35.1226	18.3984	15.7228	22.0059	17.3381	9.73731
408	SNP	rs2743949	29.6068	29.1378	35.1226	18.3984	15.7228	22.0059	17.3381	9.73731
409	SNP	rs947819	32.9763	27.0053	31.1288	17.9024	17.3621	21.3446	16.5931	9.53387
410	SNP	rs2743948	29.7169	29.2147	35.1463	18.3998	15.7464	22.0237	17.3392	9.75031
411	SNP	rs1610615	32.8551	26.8611	31.0685	17.8969	17.338	21.3136	16.5865	9.51159
412	SNP	rs760145	30.6542	31.1677	35.4769	18.3384	16.2248	21.6702	17.6525	9.91937
413	SNP	rs55792521	38.4525	27.1096	34.6323	18.0043	22.6672	21.9007	16.5086	13.1287
414	SNP	rs1610741	30.0382	29.9408	35.7479	18.2622	15.714	22.0831	17.5571	9.68466
415	SNP	rs2394162	30.0098	29.4552	35.1694	18.4259	15.6996	22.0845	17.3358	9.74909
416	SNP	rs4988549	30.8011	30.5817	35.5079	18.545	16.101	22.3419	17.3843	9.93367
417	SNP	rs2844846	28.8505	28.4522	35.0708	18.4363	15.6291	21.9996	17.3714	9.59193
418	SNP	rs9258223	36.2969	29.806	39.6844	18.4154	20.379	23.1742	17.3456	13.0746
419	SNP	rs9258224	36.9281	30.6664	39.6651	18.3972	20.9161	23.3022	17.3546	13.422
420	SNP	rs9258225	36.8035	30.5759	39.6568	18.4124	20.8867	23.2728	17.3782	13.4445
421	SNP	rs11315966	29.6929	30.0362	34.6994	18.4733	16.1408	21.6192	17.3805	9.84924
422	SNP	rs9258226	36.3621	29.9512	39.6396	18.413	20.3757	23.1757	17.3337	13.0665
423	SNP	rs2072894	36.8122	30.6267	39.6341	18.4112	20.8827	23.2708	17.372	13.4397
424	SNP	rs9258227	36.3045	29.856	39.6613	18.414	20.3764	23.172	17.3395	13.0707
425	SNP	rs2076175	30.9654	31.3912	35.1211	18.6153	16.4872	21.9751	17.423	10.0358
426	SNP	rs2076174	36.8122	30.6267	39.6341	18.4112	20.8827	23.2708	17.372	13.4397
427	SNP	rs1633089	30.458	31.1544	35.3242	18.3281	16.1873	21.7275	17.5485	10.0508
428	SNP	rs9258228	36.3174	29.8536	39.6603	18.4136	20.3764	23.1716	17.3394	13.0712
429	SNP	rs9258229	36.3174	29.8536	39.6603	18.4136	20.3764	23.1716	17.3394	13.0712
430	SNP	rs9258236	36.6451	30.2021	39.6955	18.4057	20.8847	23.2363	17.4194	13.4884
431	SNP	rs1623122	30.098	30.8962	35.4051	18.3111	16.2382	21.6306	17.7018	9.94082
432	SNP	rs34260811	31.0954	31.4684	35.1402	18.607	16.4996	22.0227	17.3999	10.0685
433	SNP	rs6901686	36.7828	30.527	39.6809	18.4142	20.8908	23.2756	17.3845	13.4489
434	SNP	rs9258241	36.845	30.6368	39.6297	18.4087	20.8781	23.2622	17.3883	13.4712
435	SNP	rs1633085	30.3133	31.001	35.3172	18.3296	16.1626	21.7565	17.5615	9.84194
436	SNP	rs9258242	36.8371	30.6253	39.6332	18.4107	20.8824	23.2702	17.372	13.4401
437	SNP	rs1633084	30.2846	30.9594	35.3288	18.3307	16.1525	21.7537	17.5694	9.83744
438	SNP	rs1737085	30.1992	30.8986	35.3298	18.3317	16.1382	21.7474	17.5745	9.82857
439	SNP	rs377019154	30.4544	31.0894	35.2925	18.312	16.1581	21.7268	17.5305	9.83684
440	SNP	rs62391835	38.0521	26.0824	34.6289	18.0719	22.7929	21.8986	16.5123	13.0842
441	SNP	rs1737083	30.053	30.8114	35.3554	18.3298	16.1123	21.7245	17.5461	9.81163
442	SNP	rs9258244	35.9318	29.244	39.563	18.4262	20.4648	22.9872	17.3596	13.1057
443	SNP	rs9258244	36.4306	29.9889	39.5438	18.4008	20.9326	23.1052	17.4047	13.4307
444	SNP	rs1633080	30.0651	30.9133	35.445	18.3107	16.08	21.8462	17.4927	9.81959
445	SNP	rs4713242	30.1074	30.2604	34.9442	18.4716	16.648	21.7755	17.4331	10.2669
446	SNP	rs909729	30.0997	30.8416	35.3279	18.309	16.103	21.7496	17.5844	9.80438
447	SNP	rs1610733	30.0201	30.7823	35.2803	18.3075	16.0873	21.7383	17.5875	9.7967
448	SNP	rs1610734	30.0269	30.8265	35.2819	18.307	16.0655	21.7192	17.5604	9.80079
449	SNP	rs1610736	30.476	31.0974	35.3811	18.3526	16.1291	21.7752	17.5887	9.80217
450	SNP	rs55884048	37.7156	25.0526	34.3486	18.0059	22.8938	21.6552	16.5698	13.0542
451	SNP	rs1610622	30.1981	30.9014	35.3817	18.3272	16.1312	21.7298	17.585	9.82333
452	SNP	rs909728	30.182	30.9147	35.3781	18.3251	16.1304	21.7231	17.6021	9.8514
453	SNP	rs2394163	38.4703	27.3766	34.6413	18.003	22.6413	21.9027	16.4949	13.1541
454	SNP	rs2394164	30.3522	30.3852	34.9427	18.467	16.6747	21.786	17.4382	10.2803
455	SNP	rs9391630	30.7378	32.3912	34.9007	18.3962	16.6625	22.1465	17.2679	10.1874
456	SNP	rs62391842	37.8271	25.4716	34.3672	18.013	22.8745	21.7009	16.5538	13.0519
457	SNP	rs543050450	37.7545	25.3965	34.3702	18.002	22.8592	21.6542	16.5759	13.0394
458	SNP	rs62391843	37.8162	25.4593	34.3849	18.0103	22.8703	21.6897	16.5735	13.0485
459	SNP	rs75791723	7.02287	23.7932	22.5166	17.0947	17.5608	19.0034	14.1982	9.96658
460	SNP	rs1633059	31.4464	25.8592	30.0105	17.9855	15.3737	19.6847	16.6562	9.57154
461	SNP	rs16867712	30.9694	31.3327	35.2175	18.6523	16.452	21.9551	17.4135	10.0396
462	SNP	rs62391844	38.547	27.6022	34.671	18.0064	22.63	21.9245	16.5007	13.1525
463	SNP	rs9258274	36.5217	30.1049	39.5364	18.397	20.9559	23.1001	17.4166	13.4227
464	SNP	rs9391660	29.8438	30.6358	34.8778	18.3772	16.2851	21.7395	17.3008	9.95703
465	SNP	rs7759474	30.3152	30.7739	34.9108	18.4831	16.3247	21.7484	17.4	9.99957
466	SNP	rs7759482	30.3152	30.7739	34.9108	18.4831	16.3247	21.7484	17.4	9.99957
467	SNP	rs56287651	37.7607	25.223	34.4096	18.0225	22.9136	21.6988	16.556	13.0688
468	SNP	rs7755928	31.1222	31.1791	34.9876	18.5885	16.2958	21.767	17.4607	10.3686
469	SNP	rs4544940	30.3527	31.9508	33.751	18.5479	16.5659	21.2906	16.6325	10.2735
470	SNP	rs1737063	34.6251	30.0105	37.6876	18.731	15.8781	22.6696	17.9586	10.9401
471	SNP	rs1737062	34.6265	30.0142	37.6855	18.7291	15.8726	22.6607	17.9531	10.9654
472	SNP	rs2523420	32.9606	33.5683	35.8824	18.6225	18.7838	23.0163	17.321	10.1264
473	SNP	rs2735049	30.2467	30.4845	35.1112	18.6529	18.8055	22.6105	17.5869	10.8049
474	SNP	rs1737055	33.8499	28.1935	32.049	18.166	24.0419	21.2486	16.1606	12.2804
475	SNP	rs2517931	30.2981	30.5158	35.1191	18.6503	18.8066	22.6306	17.5799	10.8074
476	SNP	rs1737053	33.8499	28.1935	32.049	18.166	24.0419	21.2486	16.1606	12.2804
477	SNP	rs2735046	29.8952	29.6146	34.7587	18.5038	19.2089	22.4665	17.5267	11.103
478	SNP	rs1737052	33.9314	28.2995	32.0979	18.1701	24.0376	21.2738	16.1723	12.2855
479	SNP	rs2523754	29.8952	29.6146	34.7587	18.5038	19.2089	22.4665	17.5267	11.103
480	SNP	rs2523753	29.8952	29.6146	34.7587	18.5038	19.2089	22.4665	17.5267	11.103
481	SNP	rs2844844	30.2057	30.4523	35.1221	18.6542	18.7775	22.6347	17.5918	10.8052
482	SNP	rs1737046	33.8499	28.1935	32.049	18.166	24.0419	21.2486	16.1606	12.2804
483	SNP	rs1737043	33.9024	28.2294	32.0466	18.1649	24.1073	21.2495	16.1581	12.339
484	SNP	rs3094560	29.2047	29.1916	34.6158	18.5045	18.6698	22.3495	17.4778	10.6949
485	SNP	rs11310284	29.9003	29.607	34.7582	18.5038	19.2085	22.465	17.5277	11.103
486	SNP	rs2735043	30.2527	30.4844	35.1112	18.6521	18.7783	22.6323	17.5857	10.8066
487	SNP	rs1737033	34.7849	30.0255	32.6977	18.2953	23.9809	21.6338	16.2846	12.3456
488	SNP	rs2247422	30.2084	30.445	35.1215	18.6542	18.777	22.6332	17.5928	10.8049
489	SNP	rs1737030	34.17	29.2944	32.473	18.3064	23.4064	21.4739	16.2585	12.0189
490	SNP	rs2844843	30.2527	30.4844	35.1112	18.6521	18.7783	22.6323	17.5857	10.8066
491	SNP	rs3998770	35.5741	20.2052	33.3705	18.1493	23.6194	20.9539	16.7647	12.5471
492	SNP	rs3888722	36.7293	23.7354	33.787	18.2009	23.2403	21.2702	16.6467	12.6467
493	SNP	rs9368611	4.05943	22.7921	21.2885	17.0015	17.4268	18.7846	14.0393	9.83033
494	SNP	rs62391850	35.614	20.3083	33.3884	18.1508	23.6156	20.9666	16.7675	12.5476
495	SNP	rs2844841	27.5283	28.1118	34.2936	18.7091	16.257	21.3984	17.6914	10.6853
496	SNP	rs62391851	35.5741	20.2052	33.3705	18.1493	23.6194	20.9539	16.7647	12.5471
497	SNP	rs56392172	35.3024	18.8735	33.0978	18.1733	23.4765	20.8259	16.6629	12.561
498	SNP	rs2743945	27.5346	28.1031	34.2929	18.7093	16.2548	21.3961	17.6925	10.6851
499	SNP	rs62394668	36.6912	23.6249	33.7706	18.1995	23.2439	21.2583	16.644	12.6465
500	SNP	rs2517930	27.5998	28.1601	34.311	18.7118	16.2702	21.4173	17.6992	10.6921
501	SNP	rs2517929	27.6026	28.1505	34.3112	18.7113	16.2703	21.4167	17.6741	10.6627
502	SNP	rs62394670	35.6655	20.4437	33.3859	18.1518	23.6055	20.9809	16.7435	12.5136
503	SNP	rs2517928	27.7312	28.2403	34.2988	18.712	16.2906	21.4588	17.6741	10.6706
504	SNP	rs56290866	35.614	20.3083	33.3884	18.1508	23.6156	20.9666	16.7675	12.5476
505	SNP	rs67382831	36.7293	23.7354	33.787	18.2009	23.2403	21.2702	16.6467	12.6467
506	SNP	rs1737016	34.7948	30.0254	32.6966	18.2931	23.9747	21.6273	16.299	12.3437
507	SNP	rs116487225	36.6674	23.5764	33.766	18.1741	23.2524	21.2734	16.6267	12.6513
508	SNP	rs2394172	36.6478	23.5025	33.7366	18.2048	23.131	21.2747	16.66	12.654
509	SNP	rs2735035	27.5283	28.1118	34.2936	18.7091	16.257	21.3984	17.6914	10.6853
510	SNP	rs45479291	36.5998	23.5054	33.7713	18.1952	23.244	21.261	16.6621	12.6426
511	SNP	rs45458093	36.6146	23.4095	33.7815	18.1965	23.2531	21.2601	16.6674	12.6461
512	SNP	rs16895757	36.5857	23.3135	33.7918	18.1979	23.2624	21.2593	16.6728	12.6496
513	SNP	rs9357085	27.568	28.1447	34.2798	18.7038	16.2589	21.4114	17.7042	10.7162
514	SNP	rs28724922	27.568	28.1447	34.2798	18.7038	16.2589	21.4114	17.7042	10.7162
515	SNP	rs55791644	35.4645	19.9052	33.3924	18.1475	23.6386	20.9562	16.7964	12.5494
516	SNP	rs9366749	27.8804	28.4733	34.4766	18.71	16.2993	21.6167	17.6258	10.8303
517	SNP	rs6457042	27.6231	28.1815	34.2971	18.7064	16.2719	21.43	17.7118	10.6916
518	SNP	rs56104249	36.4394	22.9678	33.8049	18.168	23.2784	21.3413	16.6211	12.6191
519	SNP	rs62394676	36.604	23.4246	33.8094	18.1994	23.2568	21.2715	16.6757	12.6496
520	SNP	rs1610649	32.8386	25.8827	37.3651	18.5743	17.8928	23.2258	18.2289	11.2016
521	SNP	rs1736982	34.7493	29.9747	32.6962	18.2922	23.9801	21.6364	16.3163	12.3429
522	SNP	rs1736981	34.7721	30.026	32.6946	18.2912	23.969	21.6388	16.3131	12.3411
523	SNP	rs1611190	30.7555	30.8268	35.1211	18.6492	18.8748	22.7791	17.5699	10.7711
524	SNP	rs1632992	35.7326	31.2572	32.9727	18.32	23.7187	21.8645	16.3573	12.317
525	SNP	rs2394688	27.6392	28.249	34.325	18.6755	16.2842	21.4746	17.6979	10.6977
526	SNP	rs1632985	34.7883	30.0469	32.7051	18.2703	23.9801	21.6609	16.3101	12.3486
527	SNP	rs2394173	27.5533	28.1553	34.2933	18.6788	16.2688	21.4449	17.7091	10.6936
528	SNP	rs2523409	30.5567	30.5007	35.4594	18.56	18.8033	22.655	17.5314	10.8536
529	SNP	rs2735030	30.2364	30.5025	35.1216	18.6269	18.7883	22.6796	17.6062	10.8133
530	SNP	rs9380141	27.4158	28.057	34.2747	18.7147	16.245	21.4215	17.7324	10.6815
531	SNP	rs138970206	27.5186	28.1032	34.2929	18.7091	16.2548	21.4192	17.7194	10.6851
532	SNP	rs9357086	26.803	29.2852	33.9855	18.4012	16.4669	21.5701	17.5585	10.7111
533	SNP	rs1611173	30.1952	30.4523	35.1219	18.6542	18.7775	22.6564	17.616	10.8052
534	SNP	rs885936	32.1095	30.7924	36.4832	18.5239	22.1436	22.5271	17.1063	12.4636
535	SNP	rs753545	34.8116	30.0983	32.7036	18.2693	23.969	21.6635	16.3069	12.3467
536	SNP	rs2743936	30.239	30.4951	35.1214	18.6269	18.7878	22.6782	17.6073	10.813
537	SNP	rs56353080	35.5433	20.115	33.3903	18.1234	23.6368	20.9884	16.7918	12.5586
538	SNP	rs1633108	33.8891	18.8383	30.9731	18.3486	16.1526	20.1616	17.2695	10.3999
539	SNP	rs62394678	36.6438	23.536	33.8262	18.2009	23.252	21.2836	16.6784	12.6498
540	SNP	rs3890904	35.8404	21.2202	33.4248	18.221	23.4683	21.0069	16.7667	12.5196
541	SNP	rs58075773	35.8801	21.3274	33.4424	18.2223	23.4646	21.0192	16.7693	12.5201
542	SNP	rs6457057	27.6419	28.221	34.2965	18.677	16.2833	21.4543	17.7027	10.6983
543	SNP	rs1625361	29.8993	30.4096	35.2699	18.4121	18.6064	22.4503	17.7317	10.6996
544	SNP	rs61609080	35.8639	21.4225	33.4323	18.2208	23.4551	21.0201	16.7637	12.517
545	SNP	rs6457058	27.5921	28.1887	34.3059	18.6799	16.2758	21.4536	17.7102	10.6959
546	SNP	rs115920041	35.8404	21.2202	33.4248	18.221	23.4683	21.0069	16.7667	12.5196
547	SNP	rs4993667	29.9363	30.4471	35.2586	18.4105	18.608	22.4495	17.7242	10.7016
548	SNP	rs4993665	29.9363	30.4471	35.2586	18.4105	18.608	22.4495	17.7242	10.7016
549	SNP	rs6941241	33.6792	19.0956	30.9555	18.4031	15.4953	19.857	17.2588	10.0049
550	SNP	rs1611475	30.154	30.624	35.2678	18.4008	18.6137	22.4817	17.7111	10.7089
551	SNP	rs3128914	30.3636	30.7399	35.239	18.3913	18.6171	22.4905	17.6751	10.716
552	SNP	rs114181339	35.9508	21.7983	33.4106	18.2113	23.4103	21.0382	16.7622	12.5021
553	SNP	rs2517937	29.8931	30.417	35.2702	18.4123	18.6073	22.452	17.7305	10.6998
554	SNP	rs62394681	36.6676	23.743	33.8327	18.2009	23.2391	21.2962	16.6757	12.6465
555	SNP	rs7776026	27.6419	28.221	34.2965	18.677	16.2833	21.4543	17.7027	10.6983
556	SNP	rs1620202	29.8931	30.417	35.2702	18.4123	18.6073	22.452	17.7305	10.6998
557	SNP	rs1619379	33.5439	18.7338	30.9367	18.4133	15.4617	19.819	17.2618	9.99396
558	SNP	rs1633078	33.556	18.6643	30.9416	18.4151	15.4552	19.8164	17.2685	9.99183
559	SNP	rs1633077	29.8564	30.3796	35.2815	18.414	18.6057	22.4526	17.738	10.6981
560	SNP	rs2735027	29.8564	30.3796	35.2815	18.414	18.6057	22.4526	17.738	10.6981
561	SNP	rs17179010	35.8122	21.0879	33.4467	18.2197	23.519	20.9918	16.7647	12.5197
562	SNP	rs17179017	35.8404	21.2202	33.4248	18.221	23.4683	21.0069	16.7667	12.5196
563	SNP	rs17185419	35.8122	21.0879	33.4467	18.2197	23.519	20.9918	16.7647	12.5197
564	SNP	rs17185426	35.8122	21.0879	33.4467	18.2197	23.519	20.9918	16.7647	12.5197
565	SNP	rs17179038	35.8801	21.3274	33.4424	18.2223	23.4646	21.0192	16.7693	12.5201
566	SNP	rs7742733	34.4208	32.8002	37.2227	18.2725	24.991	23.6059	17.1448	12.6398
567	SNP	rs17185440	35.8404	21.2202	33.4248	18.221	23.4683	21.0069	16.7667	12.5196
568	SNP	rs17185447	35.8404	21.2202	33.4248	18.221	23.4683	21.0069	16.7667	12.5196
569	SNP	rs17179066	35.8404	21.2202	33.4248	18.221	23.4683	21.0069	16.7667	12.5196
570	SNP	rs114532713	35.7962	21.1825	33.4364	18.2182	23.5093	20.9927	16.759	12.5164
571	SNP	rs113998437	35.8242	21.3151	33.4147	18.2195	23.4588	21.0077	16.7612	12.5163
572	SNP	rs115128443	35.8242	21.3151	33.4147	18.2195	23.4588	21.0077	16.7612	12.5163
573	SNP	rs62394682	35.8242	21.3151	33.4147	18.2195	23.4588	21.0077	16.7612	12.5163
574	SNP	rs1736947	29.9363	30.4471	35.2586	18.4105	18.608	22.4495	17.7242	10.7016
575	SNP	rs1633053	29.8931	30.417	35.2702	18.4123	18.6073	22.452	17.7305	10.6998
576	SNP	rs56067910	35.7587	21.1077	33.3623	18.2431	23.4942	20.8693	16.8557	12.5879
577	SNP	rs56221809	34.4636	32.8271	37.2287	18.2734	24.9846	23.6103	17.1455	12.64
578	SNP	rs56128518	35.9031	21.3339	33.4619	18.2218	23.5053	21.0185	16.7438	12.4868
579	SNP	rs1736944	29.8564	30.3796	35.2815	18.414	18.6057	22.4526	17.738	10.6981
580	SNP	rs6911139	27.604	28.1864	34.3239	18.6763	16.2757	21.4462	17.7016	10.6953
581	SNP	rs1633040	29.8492	30.3863	35.2626	18.4141	18.607	22.4541	17.7366	10.6983
582	SNP	rs55729140	35.8242	21.3151	33.4147	18.2195	23.4588	21.0077	16.7612	12.5163
583	SNP	rs55970611	35.8486	21.2372	33.4282	18.1993	23.3915	21.026	16.8013	12.4966
584	SNP	rs1736943	29.8564	30.3796	35.2815	18.414	18.6057	22.4526	17.738	10.6981
585	SNP	rs2743930	30.2852	30.5262	35.1325	18.6273	18.7921	22.6861	17.607	10.8167
586	SNP	rs3052969	35.8122	21.0879	33.4467	18.2197	23.519	20.9918	16.7647	12.5197
587	SNP	rs3873245	35.8242	21.3151	33.4147	18.2195	23.4588	21.0077	16.7612	12.5163
588	SNP	rs35320382	34.4566	32.8368	37.208	18.2716	24.9767	23.6033	17.1395	12.6373
589	SNP	rs34543080	34.4109	32.8022	37.2361	18.2707	25.0242	23.5983	17.1394	12.6375
590	SNP	rs56324548	35.8242	21.3151	33.4147	18.2195	23.4588	21.0077	16.7612	12.5163
591	SNP	rs796264710	34.4578	32.8477	37.1514	18.2605	24.9792	23.6349	17.1234	12.6218
592	SNP	rs553500510	34.4224	32.8345	37.154	18.2553	24.9702	23.6529	17.1107	12.6174
593	SNP	rs573651432	34.471	32.8668	37.1184	18.2524	24.9488	23.6423	17.0994	12.6128
594	SNP	rs1610676	29.8564	30.3796	35.2815	18.414	18.6057	22.4526	17.738	10.6981
595	SNP	rs1610677	30.7612	30.8368	35.4163	18.3947	19.2142	22.595	17.7354	11.0953
596	SNP	rs1610678	29.8564	30.3796	35.2815	18.414	18.6057	22.4526	17.738	10.6981
597	SNP	rs6934957	28.6461	28.9292	34.4084	18.7251	16.6434	21.5781	17.5532	10.8389
598	SNP	rs1611157	30.7263	30.7937	35.3976	18.4168	19.1936	22.588	17.7169	11.1148
599	SNP	rs1610679	30.7383	30.7862	35.4111	18.4417	19.1803	22.5936	17.71	11.0728
600	SNP	rs1610680	30.7612	30.8368	35.4163	18.3947	19.2142	22.595	17.7354	11.0953
601	SNP	rs1611160	30.9363	30.9477	35.3907	18.3935	19.2216	22.569	17.7247	11.1064
602	SNP	rs1611161	34.3589	20.3944	31.1433	18.4657	16.3388	20.1718	17.4589	10.5616
603	SNP	rs114588158	35.9658	21.6944	33.4511	18.1923	23.477	21.01	16.7675	12.5174
604	SNP	rs1611163	34.1763	19.9278	31.2483	18.4274	16.2238	20.0656	17.3166	10.4874
605	SNP	rs1611164	29.9147	30.4179	35.2735	18.4143	18.6123	22.4613	17.7361	10.7036
606	SNP	rs1611165	29.9045	30.4212	35.2925	18.4145	18.6107	22.4605	17.7375	10.7025
607	SNP	rs1611166	34.1255	19.7542	31.2116	18.3876	16.2092	20.0332	17.301	10.4823
608	SNP	rs1611167	34.1342	19.8256	31.2067	18.3858	16.2147	20.0356	17.2943	10.4833
609	SNP	rs1611168	34.1342	19.8256	31.2067	18.3858	16.2147	20.0356	17.2943	10.4833
610	SNP	rs1611169	29.8989	30.4167	35.27	18.4123	18.6075	22.4517	17.7305	10.6998
611	SNP	rs62391962	35.7962	21.1825	33.4364	18.2182	23.5093	20.9927	16.759	12.5164
612	SNP	rs2735024	34.1255	19.7542	31.2116	18.3876	16.2092	20.0332	17.301	10.4823
613	SNP	rs2249571	30.8035	30.914	35.4249	18.3809	19.3303	22.6938	17.7399	11.1141
614	SNP	rs1632951	30.7612	30.8368	35.4163	18.3947	19.2142	22.595	17.7354	11.0953
615	SNP	rs1632950	34.1255	19.7542	31.2116	18.3876	16.2092	20.0332	17.301	10.4823
616	SNP	rs1736941	31.0069	30.9996	35.287	18.3587	19.2054	22.7238	17.6882	11.0763
617	SNP	rs1736940	29.8993	30.4096	35.2699	18.4121	18.6064	22.4503	17.7317	10.6996
618	SNP	rs1736939	34.1255	19.7542	31.2116	18.3876	16.2092	20.0332	17.301	10.4823
619	SNP	rs1736938	30.7124	30.8052	35.4415	18.3939	19.2409	22.5874	17.7361	11.0918
620	SNP	rs1632949	34.1255	19.7542	31.2116	18.3876	16.2092	20.0332	17.301	10.4823
621	SNP	rs1736937	34.1255	19.7542	31.2116	18.3876	16.2092	20.0332	17.301	10.4823
622	SNP	rs1632948	29.8564	30.3796	35.2815	18.414	18.6057	22.4526	17.738	10.6981
623	SNP	rs1736936	30.7124	30.8052	35.4415	18.3939	19.2409	22.5874	17.7361	11.0918
624	SNP	rs1736935	29.9112	30.4188	35.2893	18.412	18.607	22.4514	17.7305	10.7007
625	SNP	rs1736934	34.1255	19.7542	31.2116	18.3876	16.2092	20.0332	17.301	10.4823
626	SNP	rs1632947	30.7612	30.8368	35.4163	18.3947	19.2142	22.595	17.7354	11.0953
627	SNP	rs1632946	30.7612	30.8368	35.4163	18.3947	19.2142	22.595	17.7354	11.0953
628	SNP	rs2249863	30.2473	30.5333	35.4314	18.3459	19.2236	22.6024	17.791	11.0863
629	SNP	rs2735022	30.2473	30.5333	35.4314	18.3459	19.2236	22.6024	17.791	11.0863
630	SNP	rs35674592	30.2473	30.5333	35.4314	18.3459	19.2236	22.6024	17.791	11.0863
631	SNP	rs1632944	30.2473	30.5333	35.4314	18.3459	19.2236	22.6024	17.791	11.0863
632	SNP	rs1736933	30.2473	30.5333	35.4314	18.3459	19.2236	22.6024	17.791	11.0863
633	SNP	rs1736932	29.3401	30.0838	35.2947	18.3637	18.6022	22.4593	17.7934	10.6815
634	SNP	rs1632943	29.3401	30.0838	35.2947	18.3637	18.6022	22.4593	17.7934	10.6815
635	SNP	rs1233333	30.2473	30.5333	35.4314	18.3459	19.2236	22.6024	17.791	11.0863
636	SNP	rs1630223	30.2847	30.5707	35.42	18.3445	19.2237	22.6014	17.7836	11.0872
637	SNP	rs1630185	30.2473	30.5333	35.4314	18.3459	19.2236	22.6024	17.791	11.0863
638	SNP	rs6932888	27.6419	28.221	34.2965	18.677	16.2833	21.4543	17.7027	10.6983
639	SNP	rs6932596	27.6419	28.221	34.2965	18.677	16.2833	21.4543	17.7027	10.6983
640	SNP	rs1629329	29.5452	30.2739	35.3311	18.3378	18.6253	22.5184	17.769	10.6998
641	SNP	rs1130355	30.2903	30.5637	35.4196	18.3442	19.2233	22.5998	17.7846	11.0872
642	SNP	rs1626038	30.6313	31.4101	35.7488	18.4923	18.8182	22.757	17.8339	10.8159
643	SNP	rs1736927	30.5847	31.3739	35.7423	18.494	18.7857	22.7582	17.8413	10.8139
644	SNP	rs3215482	31.4455	31.7844	35.8965	18.4733	19.4011	22.8857	17.8365	11.1681
645	SNP	rs1625907	31.4297	31.7783	35.8814	18.4759	19.3724	22.8935	17.8444	11.1691
646	SNP	rs375939243	30.0247	30.4142	35.4026	18.3575	19.2169	22.5599	17.7625	11.0594
647	SNP	rs1625035	29.1451	29.997	35.2754	18.3768	18.5971	22.4223	17.764	10.6562
648	SNP	rs1624337	30.0247	30.4142	35.4026	18.3575	19.2169	22.5599	17.7625	11.0594
649	SNP	rs3873252	35.3963	20.7089	33.4219	18.245	23.5654	20.9133	16.7118	12.4991
650	SNP	rs1632942	29.1083	29.9594	35.287	18.3784	18.5957	22.4232	17.7716	10.6542
651	SNP	rs1632941	30.024	30.4092	35.4245	18.3599	19.2203	22.5675	17.7706	11.0613
652	SNP	rs62391965	36.2822	23.1548	33.8254	18.2241	23.2992	21.2057	16.6544	12.6328
653	SNP	rs1736923	30.024	30.4092	35.4245	18.3599	19.2203	22.5675	17.7706	11.0613
654	SNP	rs1632939	30.0185	30.4165	35.4249	18.3601	19.2206	22.569	17.7696	11.0613
655	SNP	rs1632938	30.5414	30.7404	35.4947	18.3517	19.2509	22.5789	17.8139	11.1075
656	SNP	rs1736920	29.1083	29.9594	35.287	18.3784	18.5957	22.4232	17.7716	10.6542
657	SNP	rs1632937	29.9805	30.3787	35.4365	18.3616	19.2205	22.5699	17.777	11.0603
658	SNP	rs1130363	29.1083	29.9594	35.287	18.3784	18.5957	22.4232	17.7716	10.6542
659	SNP	rs1632934	30.0185	30.4165	35.4249	18.3601	19.2206	22.569	17.7696	11.0613
660	SNP	rs1632933	30.0185	30.4165	35.4249	18.3601	19.2206	22.569	17.7696	11.0613
661	SNP	rs1736912	29.9805	30.3787	35.4365	18.3616	19.2205	22.5699	17.777	11.0603
662	SNP	rs1632932	29.9805	30.3787	35.4365	18.3616	19.2205	22.5699	17.777	11.0603
663	SNP	rs114038308	35.4739	20.7986	33.4613	18.2461	23.5646	20.9226	16.7426	12.501
664	SNP	rs915667	30.963	31.1772	35.5294	18.3084	19.166	22.9352	17.6271	11.1847
665	SNP	rs915669	29.065	29.9292	35.299	18.3802	18.595	22.4257	17.7781	10.6529
666	SNP	rs915668	29.065	29.9292	35.299	18.3802	18.595	22.4257	17.7781	10.6529
667	SNP	rs1710	29.065	29.9292	35.299	18.3802	18.595	22.4257	17.7781	10.6529
668	SNP	rs17179101	35.5224	21.0489	33.4766	18.2481	23.5494	20.9255	16.7476	12.5024
669	SNP	rs17179108	34.9488	19.4177	33.1983	18.2755	22.6951	20.7124	16.6942	12.0008
670	SNP	rs1063320	29.1628	30.008	35.3326	18.3769	18.626	22.467	17.7642	10.656
671	SNP	rs9380142	27.3445	28.0552	34.2935	18.6602	16.2548	21.4409	17.6698	10.6029
672	SNP	rs1611141	29.8807	30.8099	35.4292	18.469	18.6291	22.5107	17.8133	10.636
673	SNP	rs1611144	30.8419	31.0979	35.5638	18.4148	19.1838	22.6343	17.7612	10.9743
674	SNP	rs3888781	35.2548	20.2657	33.3344	18.2748	23.6887	20.782	16.7082	12.235
675	SNP	rs12194291	6.25751	22.7655	22.4509	17.0922	16.4726	20.2593	14.9412	9.7602
676	SNP	rs28724925	29.3741	30.03	34.8342	18.6836	17.9194	22.2594	17.6332	10.5572
677	SNP	rs3869053	34.957	19.2747	33.2032	18.2939	23.7433	20.6635	16.6708	12.0545
678	SNP	rs2517897	34.9169	20.0486	33.4984	18.3016	23.391	20.3256	16.727	12.1193
679	SNP	rs34783406	32.8592	31.9355	37.3108	18.3806	24.2958	23.1662	17.1623	11.9586
680	SNP	rs2517894	33.7435	32.5382	37.2803	18.309	24.1866	23.1315	17.1361	12.0381
681	SNP	rs62391966	34.9158	19.1676	33.1847	18.2927	23.7471	20.6253	16.6678	12.0529
682	SNP	rs2517892	33.6596	32.4824	37.2541	18.3094	24.2007	23.11	17.1401	12.0373
683	SNP	rs56297686	35.0152	19.5399	33.198	18.2958	23.7247	20.6198	16.6755	12.0572
684	SNP	rs2743944	33.7286	32.5566	37.2302	18.3112	24.1155	23.1401	17.1342	12.0088
685	SNP	rs2735021	33.7791	32.5672	37.2195	18.2812	24.1098	23.1457	17.1351	12.0101
686	SNP	rs9380143	27.9326	28.7508	34.3002	18.6887	16.2061	21.4442	17.6503	10.5134
687	SNP	rs9393975	26.2777	29.3939	33.9322	18.3527	16.2732	21.5638	17.5923	10.3833
688	SNP	rs9393976	26.159	29.316	33.9337	18.3823	16.2444	21.5464	17.6035	10.3671
689	SNP	rs9393977	26.845	29.7719	34.019	18.3864	16.3495	21.6404	17.5691	10.4194
690	SNP	rs9380144	26.7902	29.7312	34.0243	18.3855	16.3402	21.6308	17.5686	10.4148
691	SNP	rs41315714	26.7102	29.6276	33.8959	18.3518	16.2846	21.6105	17.5243	10.5045
692	SNP	rs2523792	33.7397	32.5433	37.2596	18.3069	24.182	23.1234	17.1305	12.0362
693	SNP	rs62391982	34.9755	19.3806	33.1978	18.2952	23.7383	20.6234	16.6739	12.056
694	SNP	rs9380145	27.914	28.7572	34.2596	18.6861	16.177	21.4378	17.6417	10.5112
695	SNP	rs199784709	34.9322	20.3622	33.4953	18.2986	23.3664	20.2658	16.7493	12.1174
696	SNP	rs62391984	34.9344	19.2745	33.1793	18.2941	23.7421	20.6105	16.671	12.0544
697	SNP	rs17179129	34.9179	19.3689	33.1688	18.2923	23.7321	20.6115	16.6651	12.052
698	SNP	rs17179136	35.9488	22.5032	33.6442	18.257	23.3987	20.9817	16.5738	12.4703
699	SNP	rs17185538	34.9179	19.3689	33.1688	18.2923	23.7321	20.6115	16.6651	12.052
700	SNP	rs17179157	34.9755	19.3806	33.1978	18.2952	23.7383	20.6234	16.6739	12.056
701	SNP	rs17179171	34.9594	19.4756	33.1873	18.2935	23.7282	20.6247	16.6682	12.0536
702	SNP	rs2517889	33.7804	32.5746	37.265	18.3079	24.1744	23.13	17.1307	12.0371
703	SNP	rs2523791	33.7364	32.549	37.2588	18.3072	24.1792	23.1245	17.1299	12.0357
704	SNP	rs17185566	34.9594	19.4756	33.1873	18.2935	23.7282	20.6247	16.6682	12.0536
705	SNP	rs4713250	27.8626	28.7135	34.2493	18.6889	16.1697	21.4368	17.649	10.5084
706	SNP	rs2523790	33.6996	32.5129	37.2741	18.3081	24.1914	23.126	17.1354	12.0367
707	SNP	rs16896049	34.9179	19.3689	33.1688	18.2923	23.7321	20.6115	16.6651	12.052
708	SNP	rs9295821	27.961	28.7667	34.2681	18.6838	16.1824	21.437	17.6354	10.5129
709	SNP	rs9404952	31.8771	17.4314	30.0159	18.759	13.7338	18.7897	17.0841	10.3508
710	SNP	rs16896052	34.9344	19.2745	33.1793	18.2941	23.7421	20.6105	16.671	12.0544
711	SNP	rs60690694	34.9179	19.3689	33.1688	18.2923	23.7321	20.6115	16.6651	12.052
712	SNP	rs62391986	34.9344	19.2745	33.1793	18.2941	23.7421	20.6105	16.671	12.0544
713	SNP	rs57066489	34.8732	19.0614	33.1655	18.2914	23.7525	20.6121	16.6645	12.0515
714	SNP	rs2523786	33.6552	32.4872	37.2677	18.3072	24.1967	23.1204	17.1345	12.0354
715	SNP	rs2394179	33.7459	32.5542	37.2794	18.309	24.1827	23.1321	17.1355	12.0381
716	SNP	rs57753710	34.9344	19.2745	33.1793	18.2941	23.7421	20.6105	16.671	12.0544
717	SNP	rs2394181	33.7397	32.5433	37.2596	18.3069	24.182	23.1234	17.1305	12.0362
718	SNP	rs2253955	33.6996	32.5129	37.2741	18.3081	24.1914	23.126	17.1354	12.0367
719	SNP	rs55936040	34.9344	19.2745	33.1793	18.2941	23.7421	20.6105	16.671	12.0544
720	SNP	rs2394182	33.7397	32.5433	37.2596	18.3069	24.182	23.1234	17.1305	12.0362
721	SNP	rs2735015	33.7364	32.549	37.2588	18.3072	24.1792	23.1245	17.1299	12.0357
722	SNP	rs2253981	33.7364	32.549	37.2588	18.3072	24.1792	23.1245	17.1299	12.0357
723	SNP	rs2254077	33.6996	32.5129	37.2741	18.3081	24.1914	23.126	17.1354	12.0367
724	SNP	rs2523780	33.6996	32.5129	37.2741	18.3081	24.1914	23.126	17.1354	12.0367
725	SNP	rs58571887	34.9731	18.757	33.4107	18.3938	23.4637	20.7471	16.4903	12.0565
726	SNP	rs55918403	35.0769	19.763	33.1931	18.2854	23.6849	20.6807	16.6178	12.0884
727	SNP	rs56061797	35.1237	20.3671	33.1174	18.2979	23.58	20.6373	16.5913	12.0567
728	SNP	rs55665721	34.9846	19.6105	33.2365	18.2577	23.6529	20.6115	16.5585	12.0167
729	SNP	rs2523778	33.783	32.5577	37.2415	18.3079	24.1741	23.1317	17.0957	12.0146
730	SNP	rs2735005	33.6996	32.5129	37.2741	18.3081	24.1914	23.126	17.1354	12.0367
731	SNP	rs2735002	33.6996	32.5129	37.2741	18.3081	24.1914	23.126	17.1354	12.0367
732	SNP	rs4314521	34.9594	19.4756	33.1873	18.2935	23.7282	20.6247	16.6682	12.0536
733	SNP	rs3900927	34.9594	19.4756	33.1873	18.2935	23.7282	20.6247	16.6682	12.0536
734	SNP	rs2734997	33.7804	32.5746	37.265	18.3079	24.1744	23.13	17.1307	12.0371
735	SNP	rs3900925	34.9344	19.2745	33.1793	18.2941	23.7421	20.6105	16.671	12.0544
736	SNP	rs56733837	34.9179	19.3689	33.1688	18.2923	23.7321	20.6115	16.6651	12.052
737	SNP	rs58414786	34.9179	19.3689	33.1688	18.2923	23.7321	20.6115	16.6651	12.052
738	SNP	rs58452318	34.9179	19.3689	33.1688	18.2923	23.7321	20.6115	16.6651	12.052
739	SNP	rs143870433	34.2596	26.5204	39.4885	18.5743	23.5702	23.6447	17.5542	12.0683
740	SNP	rs34800369	33.7397	32.5433	37.2596	18.3069	24.182	23.1234	17.1305	12.0362
741	SNP	rs60167059	34.9755	19.3806	33.1978	18.2952	23.7383	20.6234	16.6739	12.056
742	SNP	rs62392488	34.9755	19.3806	33.1978	18.2952	23.7383	20.6234	16.6739	12.056
743	SNP	rs2523769	33.7804	32.5746	37.265	18.3079	24.1744	23.13	17.1307	12.0371
744	SNP	rs56164731	34.2222	28.902	32.4968	18.0819	24.134	21.4359	16.3385	11.9923
745	SNP	rs58530170	34.2222	28.902	32.4968	18.0819	24.134	21.4359	16.3385	11.9923
746	SNP	rs2844827	34.3065	29.1793	32.7455	18.1251	23.7981	21.1648	16.376	12.0263
747	SNP	rs16896081	35.963	22.4053	33.6544	18.2585	23.4082	20.9805	16.5789	12.4733
748	SNP	rs4084097	34.9344	19.2745	33.1793	18.2941	23.7421	20.6105	16.671	12.0544
749	SNP	rs116773407	34.9344	19.2745	33.1793	18.2941	23.7421	20.6105	16.671	12.0544
750	SNP	rs4084096	34.214	28.9007	32.493	18.0796	24.1301	21.427	16.3328	11.9901
751	SNP	rs9258550	34.7817	19.1959	33.3616	18.2668	23.7053	20.392	16.7537	12.1231
752	SNP	rs34286010	34.001	28.6726	32.4337	18.0604	24.0884	21.3565	16.3699	11.9686
753	SNP	rs34560664	34.0601	28.7788	32.5054	18.0597	24.0598	21.4051	16.3671	11.9694
754	SNP	rs34722092	34.0213	28.6661	32.4763	18.0586	24.0739	21.4125	16.3687	11.9694
755	SNP	rs35161773	34.3238	29.1826	32.5229	18.1166	23.9197	21.4252	16.2936	11.9952
756	SNP	rs35826581	34.0393	28.7716	32.4066	18.0939	24.0111	21.2961	16.2786	12.0234
757	SNP	rs34532525	34.1075	28.7825	32.5787	18.0703	24.0394	21.5387	16.2665	12.0035
758	SNP	rs36027729	34.6182	18.3021	33.268	18.3298	23.7058	20.6398	16.6611	12.0888
759	SNP	rs35787407	34.0362	28.6821	32.4662	18.051	24.0843	21.4827	16.3683	11.9801
760	Indels	NA	34.7951	29.6767	32.9289	18.1551	23.7891	21.4352	16.236	12.0304
761	SNP	rs34104393	35.1124	29.9759	32.7921	18.1487	23.9069	21.8407	16.2057	11.9859
762	SNP	rs5013310	34.1442	28.8094	32.4774	18.0773	24.1419	21.4092	16.3488	12.0165
763	SNP	rs5013309	34.231	28.9496	32.4905	18.079	24.119	21.4292	16.3293	11.9889
764	SNP	rs5013308	34.8758	19.2626	33.1501	18.2911	23.7366	20.5984	16.6621	12.0505
765	SNP	rs2734990	34.1807	28.991	32.6741	18.0933	23.8959	21.1375	16.3834	12.039
766	SNP	rs72843666	34.1749	28.8483	32.4794	18.0804	24.1424	21.4058	16.3362	11.9905
767	SNP	rs2734989	34.9041	20.0645	33.4791	18.3045	23.3971	20.2597	16.7354	12.1231
768	SNP	rs72843667	34.214	28.9007	32.493	18.0796	24.1301	21.427	16.3328	11.9901
769	SNP	rs2523768	34.1807	28.991	32.6741	18.0933	23.8959	21.1375	16.3834	12.039
770	SNP	rs72843668	34.214	28.9007	32.493	18.0796	24.1301	21.427	16.3328	11.9901
771	SNP	rs2523767	34.1807	28.991	32.6741	18.0933	23.8959	21.1375	16.3834	12.039
772	SNP	rs72843670	34.2041	28.7765	32.4921	18.0896	24.071	21.4114	16.3289	11.9702
773	SNP	rs114853934	34.9179	19.3689	33.1688	18.2923	23.7321	20.6115	16.6651	12.052
774	SNP	rs62392493	34.9179	19.3689	33.1688	18.2923	23.7321	20.6115	16.6651	12.052
775	SNP	rs2517879	34.1989	29.0405	32.6712	18.0927	23.8854	21.1407	16.3798	12.0377
776	SNP	rs62392494	33.9378	28.4994	32.4134	18.0287	24.1285	21.4647	16.2157	11.959
777	SNP	rs3873257	33.914	28.6664	32.6751	18.0585	23.806	21.1513	16.2912	12.0858
778	SNP	rs114583127	34.8277	18.7138	33.1764	18.289	23.6891	20.6094	16.6249	12.0829
779	SNP	rs115811566	35.5967	21.2856	33.5962	18.2237	23.4161	20.9918	16.6008	12.5236
780	SNP	rs57595769	34.6469	18.4526	33.1416	18.2716	23.756	20.5696	16.6977	12.0655
781	SNP	rs3873259	33.9187	28.6895	32.5814	18.0702	23.9408	21.132	16.3661	12.0098
782	SNP	rs3873260	34.1979	29.0484	32.6536	18.0904	23.8798	21.1523	16.3738	12.0357
783	SNP	rs201505280	34.8459	18.7762	33.2344	18.3105	23.7716	20.6566	16.7775	12.0654
784	SNP	rs531653219	34.8529	18.8989	33.2095	18.3143	23.7703	20.6538	16.7263	12.0715
785	SNP	rs57581141	34.8732	19.055	33.1658	18.292	23.752	20.5845	16.6957	12.0506
786	SNP	rs58918579	34.8925	19.1679	33.1605	18.2928	23.7467	20.5972	16.6678	12.0529
787	SNP	rs57803507	34.8925	19.1679	33.1605	18.2928	23.7467	20.5972	16.6678	12.0529
788	SNP	rs4081563	34.9344	19.2745	33.1793	18.2941	23.7421	20.6105	16.671	12.0544
789	SNP	rs34663595	34.8979	19.062	33.1415	18.2914	23.7515	20.584	16.6645	12.0514
790	SNP	rs3998738	34.9344	19.2745	33.1793	18.2941	23.7421	20.6105	16.671	12.0544
791	SNP	rs75867732	34.0522	28.8187	32.6047	18.0853	23.9076	21.1095	16.3641	12.0291
792	SNP	rs115460701	35.0305	19.6162	33.1922	18.3062	23.7277	20.5709	16.6747	12.0678
793	SNP	rs62392519	34.8351	18.9817	33.258	18.2996	23.6815	20.6505	16.7399	12.0216
794	SNP	rs28721753	34.8739	19.1752	33.142	18.3011	23.756	20.5825	16.6872	12.0595
795	SNP	rs9258566	34.2378	29.0835	32.6857	18.094	23.8811	21.1503	16.3821	12.0391
796	SNP	rs6922901	34.273	29.1055	32.7109	18.0985	23.8844	21.1695	16.3933	12.0439
797	SNP	rs28743486	34.8972	19.2938	33.1808	18.2942	23.7383	20.6137	16.6424	12.0534
798	SNP	rs62392521	34.9755	19.3806	33.1978	18.2952	23.7383	20.6234	16.6739	12.056
799	SNP	rs28724990	34.2469	28.9893	32.3761	18.0876	24.0521	21.338	16.3527	11.9987
800	SNP	rs28743711	34.2695	28.9923	32.5054	18.0803	24.1144	21.4384	16.3317	11.9901
801	SNP	rs56271566	34.9158	19.1647	33.2084	18.2927	23.7474	20.6253	16.6676	12.053
802	SNP	rs9380146	26.7742	29.6682	33.9104	18.3528	16.2945	21.6202	17.5249	10.5091
803	SNP	rs62392523	35.9488	22.5032	33.6442	18.257	23.3987	20.9817	16.5738	12.4703
804	SNP	rs374778078	33.8564	28.6428	32.4109	17.9412	24.2157	21.3963	16.2354	11.9809
805	SNP	rs62392524	34.9179	19.3689	33.1688	18.2923	23.7321	20.6115	16.6651	12.052
806	SNP	rs3886811	35.963	22.4053	33.6544	18.2585	23.4082	20.9805	16.5789	12.4733
807	SNP	rs2523764	31.4495	26.4339	31.731	18.1578	21.8435	20.7474	16.4432	10.2419
808	SNP	rs141551310	36.1794	22.7742	33.672	18.2683	23.3503	21.0176	16.5743	12.4811
809	Indels	NA	36.1372	22.6566	33.6542	18.2674	23.3564	21.0053	16.5711	12.4798
810	SNP	rs34922185	31.5786	26.5275	31.7345	18.1657	21.8114	20.7632	16.4374	10.2546
811	SNP	rs72845909	34.2929	28.957	32.4999	18.0878	24.1009	21.4403	16.3314	11.9974
812	SNP	rs2734988	32.8989	14.8111	32.5151	18.4475	20.4159	19.8897	16.8362	9.69037
813	SNP	rs2523763	30.6031	30.9974	35.0953	18.6351	18.6428	22.6509	17.547	10.6478
814	SNP	rs4711200	27.9914	28.8327	34.2868	18.6574	16.1997	21.4874	17.6236	10.5204
815	SNP	rs2734987	30.5134	30.9535	35.0742	18.6334	18.6107	22.6621	17.542	10.643
816	SNP	rs2734985	34.7095	19.9296	32.8271	18.479	23.739	20.8019	17.0525	12.2615
817	SNP	rs10650064	34.7169	20.076	32.8077	18.4755	23.7228	20.8013	17.041	12.2566
818	SNP	rs2523762	34.761	20.0729	32.8074	18.4755	23.7235	20.8013	17.0409	12.2566
819	SNP	rs2517870	34.7305	19.991	32.8167	18.4774	23.7328	20.8002	17.0474	12.2592
820	SNP	rs2247504	33.8435	29.152	32.3094	18.1685	23.9796	21.1583	16.6743	12.1772
821	SNP	rs2523759	34.7716	20.383	32.7844	18.4816	23.6688	20.8536	17.0556	12.2615
822	SNP	rs2523758	34.754	20.0279	32.751	18.4729	23.7249	20.757	17.0658	12.2541
823	SNP	rs2975035	27.8245	28.7222	34.1807	18.6306	16.1822	21.4088	17.6574	10.5186
824	SNP	rs2517869	34.8324	20.3238	32.7486	18.4557	23.724	20.8145	16.9876	12.236
825	SNP	rs62392525	35.965	22.5791	33.6523	18.2601	23.3937	20.9755	16.58	12.471
826	SNP	rs2517868	34.7605	20.1103	32.7721	18.5	23.7807	20.7865	16.9838	12.2341
827	SNP	rs9258588	34.7994	20.2337	32.7567	18.458	23.7357	20.7865	16.9935	12.2379
828	SNP	rs7451408	34.8324	20.3238	32.7486	18.4557	23.724	20.8145	16.9876	12.236
829	SNP	rs1317834	34.8938	20.5223	32.764	18.4569	23.7135	20.8389	16.9927	12.2389
830	SNP	rs9258593	34.712	19.9007	32.7086	18.4527	23.7945	20.759	16.9801	12.2688
831	SNP	rs9258594	34.8324	20.3238	32.7486	18.4557	23.724	20.8145	16.9876	12.236
832	SNP	rs114088589	34.8626	20.4462	32.7481	18.4556	23.7142	20.8055	16.9889	12.2374
833	SNP	rs3880454	32.437	27.0391	30.7537	18.1054	19.9531	21.195	16.8791	12.1543
834	SNP	rs2107197	29.6221	29.5894	35.4451	18.586	18.2984	23.114	17.5312	10.4419
835	SNP	rs7451468	34.8456	20.2378	32.7575	18.4577	23.734	20.8133	16.994	12.2386
836	SNP	rs3892860	34.8456	20.2378	32.7575	18.4577	23.734	20.8133	16.994	12.2386
837	SNP	rs2428509	34.8861	20.3321	32.776	18.4584	23.7303	20.8256	16.9961	12.2397
838	SNP	rs9280724	32.6203	27.2411	30.8105	18.1629	19.937	21.2106	16.8735	12.1459
839	SNP	rs2508053	32.3413	26.9412	30.7215	18.1123	19.8962	21.1648	16.9027	12.1617
840	SNP	rs35582354	34.7513	20.0952	32.7464	18.4752	23.6747	20.777	17.0403	12.256
841	SNP	rs2508051	34.7513	20.0952	32.7464	18.4752	23.6747	20.777	17.0403	12.256
842	SNP	rs9258606	34.7513	20.0952	32.7464	18.4752	23.6747	20.777	17.0403	12.256
843	SNP	rs9258607	34.7513	20.0952	32.7464	18.4752	23.6747	20.777	17.0403	12.256
844	SNP	rs34828885	34.8854	20.8283	32.8416	18.4343	23.5479	20.9485	16.9863	12.2102
845	SNP	rs9258610	34.7513	20.0952	32.7464	18.4752	23.6747	20.777	17.0403	12.256
846	SNP	rs3115627	30.7027	31.0941	35.0361	18.5777	18.6594	22.6202	17.5369	10.6605
847	SNP	rs5013088	34.7513	20.0952	32.7464	18.4752	23.6747	20.777	17.0403	12.256
848	SNP	rs5013091	34.738	20.1806	32.7373	18.4731	23.6649	20.7781	17.034	12.2534
849	SNP	rs5013092	34.738	20.1806	32.7373	18.4731	23.6649	20.7781	17.034	12.2534
850	SNP	rs5013093	34.7513	20.0952	32.7464	18.4752	23.6747	20.777	17.0403	12.256
851	SNP	rs5013094	34.7513	20.0952	32.7464	18.4752	23.6747	20.777	17.0403	12.256
852	SNP	rs9258621	34.7513	20.0952	32.7464	18.4752	23.6747	20.777	17.0403	12.256
853	SNP	rs3128910	34.7513	20.0952	32.7464	18.4752	23.6747	20.777	17.0403	12.256
854	SNP	rs2523756	32.3282	26.8938	30.7058	18.1128	19.8636	21.1419	16.8844	12.164
855	SNP	rs2734984	34.7652	20.1636	32.7997	18.4698	23.6598	20.8674	17.0269	12.2512
856	SNP	rs17179199	34.8459	19.202	33.1366	18.3175	23.6788	20.5511	16.7005	12.0773
857	SNP	rs17185580	34.8459	19.202	33.1366	18.3175	23.6788	20.5511	16.7005	12.0773
858	SNP	rs2517864	32.4319	27.0448	30.7498	18.1148	19.8989	21.187	16.9052	12.1644
859	SNP	rs17179213	34.8459	19.202	33.1366	18.3175	23.6788	20.5511	16.7005	12.0773
860	SNP	rs3094643	30.6544	31.0623	35.0284	18.5797	18.6586	22.6223	17.5427	10.6586
861	SNP	rs3094177	32.3561	26.9446	30.738	18.112	19.8952	21.1646	16.9027	12.1622
862	SNP	rs2247719	34.7513	20.0952	32.7464	18.4752	23.6747	20.777	17.0403	12.256
863	SNP	rs2247720	32.3561	26.9446	30.738	18.112	19.8952	21.1646	16.9027	12.1622
864	SNP	rs17185636	34.8297	19.2958	33.1262	18.3158	23.669	20.5524	16.6949	12.0749
865	SNP	rs2734982	27.9154	28.7627	34.217	18.6271	16.1909	21.408	17.6451	10.5203
866	SNP	rs17179277	34.8459	19.202	33.1366	18.3175	23.6788	20.5511	16.7005	12.0773
867	SNP	rs2734981	34.7913	20.2946	32.7392	18.4765	23.6631	20.8019	17.0451	12.2147
868	SNP	rs35201814	34.738	20.1806	32.7373	18.4731	23.6649	20.7781	17.034	12.2534
869	SNP	rs2734980	34.738	20.1806	32.7373	18.4731	23.6649	20.7781	17.034	12.2534
870	SNP	rs2517861	34.7567	20.2064	32.7447	18.476	23.6682	20.7924	17.0413	12.2562
871	SNP	rs9258640	32.3561	26.9446	30.738	18.112	19.8952	21.1646	16.9027	12.1622
872	SNP	rs9258643	34.738	20.1806	32.7373	18.4731	23.6649	20.7781	17.034	12.2534
873	SNP	rs9258644	34.738	20.1806	32.7373	18.4731	23.6649	20.7781	17.034	12.2534
874	SNP	rs9258645	34.738	20.1806	32.7373	18.4731	23.6649	20.7781	17.034	12.2534
875	SNP	rs2975034	27.9626	28.7956	34.2068	18.6247	16.1962	21.4074	17.6388	10.522
876	SNP	rs9258646	32.3739	26.9948	30.739	18.1112	19.8935	21.1668	16.8979	12.1605
877	SNP	rs77003338	34.8297	19.2958	33.1262	18.3158	23.669	20.5524	16.6949	12.0749
878	SNP	rs9258648	32.3739	26.9948	30.739	18.1112	19.8935	21.1668	16.8979	12.1605
879	SNP	rs9258649	32.3739	26.9948	30.739	18.1112	19.8935	21.1668	16.8979	12.1605
880	SNP	rs2975033	27.9626	28.7956	34.2068	18.6247	16.1962	21.4074	17.6388	10.522
881	SNP	rs9258650	32.3276	26.9031	30.7199	18.1107	19.8931	21.1759	16.901	12.1612
882	SNP	rs9258651	32.3673	26.9439	30.7373	18.112	19.8959	21.1851	16.9027	12.1623
883	SNP	rs2905756	27.9626	28.7956	34.2068	18.6247	16.1962	21.4074	17.6388	10.522
884	SNP	rs2517860	34.8342	20.3721	32.794	18.471	23.649	20.8179	17.0609	12.2533
885	SNP	rs2517859	34.7899	20.1299	32.7983	18.4751	23.6716	20.7873	17.0713	12.2969
886	SNP	rs61162280	34.8595	19.4272	33.124	18.3167	23.6598	20.5686	16.697	12.0762
887	SNP	rs3094175	32.3561	26.9446	30.738	18.112	19.8952	21.1646	16.9027	12.1622
888	SNP	rs3094174	32.3561	26.9446	30.738	18.112	19.8952	21.1646	16.9027	12.1622
889	SNP	rs3094173	34.7513	20.0952	32.7464	18.4752	23.6747	20.777	17.0403	12.256
890	SNP	rs2428510	32.3158	26.9034	30.7201	18.1107	19.8928	21.1554	16.901	12.1611
891	SNP	rs16896139	35.9935	22.5092	33.6212	18.257	23.3982	20.9555	16.5738	12.4702
892	SNP	rs2517854	32.3739	26.9948	30.739	18.1112	19.8935	21.1668	16.8979	12.1605
893	SNP	rs2844826	32.3739	26.9948	30.739	18.1112	19.8935	21.1668	16.8979	12.1605
894	SNP	rs2517852	32.3739	26.9948	30.739	18.1112	19.8935	21.1668	16.8979	12.1605
895	SNP	rs2517851	32.2844	26.8633	30.6889	18.1096	19.8914	21.1481	16.8986	12.1595
896	SNP	rs2517850	34.7192	20.0843	32.7183	18.4722	23.6692	20.7655	17.0318	12.2523
897	SNP	rs2517849	32.303	26.902	30.7181	18.1088	19.8897	21.1484	16.9176	12.191
898	SNP	rs6919513	32.3561	26.9446	30.738	18.112	19.8952	21.1646	16.9027	12.1622
899	SNP	rs9258679	32.3739	26.9948	30.739	18.1112	19.8935	21.1668	16.8979	12.1605
900	SNP	rs9258680	32.3739	26.9948	30.739	18.1112	19.8935	21.1668	16.8979	12.1605
901	SNP	rs9258681	32.3739	26.9948	30.739	18.1112	19.8935	21.1668	16.8979	12.1605
902	SNP	rs9258682	32.3739	26.9948	30.739	18.1112	19.8935	21.1668	16.8979	12.1605
903	SNP	rs9258683	32.3561	26.9446	30.738	18.112	19.8952	21.1646	16.9027	12.1622
904	SNP	rs9258686	32.3561	26.9446	30.738	18.112	19.8952	21.1646	16.9027	12.1622
905	SNP	rs9258689	32.4082	27.0002	30.7442	18.1131	19.8965	21.1755	16.8824	12.1348
906	SNP	rs9258690	34.7513	20.0952	32.7464	18.4752	23.6747	20.777	17.0403	12.256
907	SNP	rs9258692	32.1241	26.6078	30.6919	18.0917	19.862	21.1633	16.9519	12.1395
908	SNP	rs1611675	31.6912	26.1766	30.6499	18.1347	19.8389	21.0876	16.8867	12.0018
909	SNP	rs1611676	31.6878	26.163	30.5552	18.1236	19.813	21.0564	16.937	12.095
910	SNP	rs1611677	31.856	26.3462	30.7291	18.1535	19.841	21.1769	16.9574	12.1288
911	SNP	rs1611679	32.1837	26.7667	30.7036	18.113	19.8955	21.1529	16.8887	12.1631
912	SNP	rs1611680	31.1318	31.3791	35.0257	18.5754	18.6942	22.6657	17.5267	10.6696
913	SNP	rs77242791	33.401	17.2132	31.0004	18.4101	18.2439	20.5456	17.3901	12.2833
914	SNP	rs1611683	33.474	17.4235	31.0263	18.4114	18.2559	20.5484	17.3924	12.2858
915	SNP	rs1611684	31.9469	26.4006	30.6008	18.0851	19.9935	20.9918	16.8962	12.1664
916	SNP	rs1611685	32.2256	26.8496	30.6959	18.0703	19.8589	21.169	16.9052	12.1145
917	SNP	rs1611686	32.2467	26.8066	30.7488	18.1122	19.9119	21.2115	16.8545	12.1625
918	SNP	rs2517840	28.5226	29.1848	34.2328	18.6607	16.2957	21.4506	17.5791	10.5367
919	SNP	rs56068459	34.8955	19.0403	33.1993	18.3296	23.6921	20.5812	16.6405	12.0391
920	SNP	rs9258725	32.4281	26.4037	31.0189	17.9801	19.8128	21.0333	16.6187	12.0202
921	SNP	rs9258726	32.5262	26.5245	31.0665	17.9876	19.8254	21.0726	16.6362	12.0618
922	SNP	rs9258727	32.5688	26.5468	31.075	17.978	19.8122	21.1025	16.6094	11.9897
923	SNP	rs1611687	32.4397	27.0238	30.7416	18.1052	19.919	21.1568	16.857	12.1582
924	SNP	rs80065222	32.5575	26.5379	31.0041	17.971	19.8668	21.0573	16.613	12.0468
925	SNP	rs55662140	36.195	23.3447	33.6574	18.249	23.372	20.9935	16.553	12.5017
926	SNP	rs1611690	32.2612	26.8514	30.7151	18.1078	19.8874	21.16	16.8925	12.1559
927	SNP	rs9258738	32.3469	26.2964	30.9602	17.978	19.8108	21.0401	16.6649	12.052
928	SNP	rs9258739	32.539	26.551	31.0421	17.9867	19.8233	21.069	16.6321	12.0277
929	SNP	rs1611699	32.3561	26.9446	30.738	18.112	19.8952	21.1646	16.9027	12.1622
930	SNP	rs1611700	32.3561	26.9446	30.738	18.112	19.8952	21.1646	16.9027	12.1622
931	SNP	rs1611702	30.5602	30.9927	35.0488	18.5837	18.6556	22.6253	17.5556	10.6542
932	SNP	rs17185692	34.8297	19.2958	33.1262	18.3158	23.669	20.5524	16.6949	12.0749
933	SNP	rs1611704	30.6544	31.0623	35.0284	18.5797	18.6586	22.6223	17.5427	10.6586
934	SNP	rs1611705	32.3561	26.9446	30.738	18.112	19.8952	21.1646	16.9027	12.1622
935	SNP	rs2523822	27.9154	28.7627	34.217	18.6271	16.1909	21.408	17.6451	10.5203
936	SNP	rs1611707	32.3561	26.9446	30.738	18.112	19.8952	21.1646	16.9027	12.1622
937	SNP	rs1611708	32.3739	26.9948	30.739	18.1112	19.8935	21.1668	16.8979	12.1605
938	SNP	rs1611709	32.3739	26.9948	30.739	18.1112	19.8935	21.1668	16.8979	12.1605
939	SNP	rs1611710	32.3739	26.9948	30.739	18.1112	19.8935	21.1668	16.8979	12.1605
940	SNP	rs1611711	32.3561	26.9446	30.738	18.112	19.8952	21.1646	16.9027	12.1622
941	SNP	rs16896166	34.9658	19.3678	33.1448	18.2923	23.7314	20.5837	16.6653	12.052
942	SNP	rs1611715	30.6544	31.0623	35.0284	18.5797	18.6586	22.6223	17.5427	10.6586
943	SNP	rs62391661	35.9935	22.5092	33.6212	18.257	23.3982	20.9555	16.5738	12.4702
944	SNP	rs1611717	32.3561	26.9446	30.738	18.112	19.8952	21.1646	16.9027	12.1622
945	SNP	rs146895680	34.7934	18.8778	32.8091	18.3328	23.6242	20.0215	16.6594	12.1298
946	SNP	rs1611720	32.3561	26.9446	30.738	18.112	19.8952	21.1646	16.9027	12.1622
947	SNP	rs1611722	32.0938	26.585	30.5268	18.0896	19.8921	21.0647	16.9048	12.175
948	SNP	rs9258766	32.539	26.551	31.0421	17.9867	19.8233	21.069	16.6321	12.0277
949	SNP	rs1611723	32.5046	26.9893	30.6351	18.1287	19.9045	21.3407	16.8351	12.1101
950	SNP	rs1611724	32.3739	26.9948	30.739	18.1112	19.8935	21.1668	16.8979	12.1605
951	SNP	rs9258771	32.4246	26.4289	30.9901	17.9801	19.7833	21.0559	16.6413	12.0534
952	SNP	rs9258772	32.3227	26.9172	30.7203	18.1063	19.8564	21.1632	16.9337	12.1887
953	SNP	rs1611726	28.8303	29.0827	35.3437	18.5979	18.1836	23.0197	17.6194	10.391
954	SNP	rs13195617	26.5487	29.5977	33.7585	18.2434	16.2621	21.6988	17.6124	10.5339
955	SNP	rs9258777	32.1305	26.5938	30.6345	18.115	19.8847	20.9763	16.9638	12.2262
956	SNP	rs151188422	35.021	18.8422	32.8453	18.2861	23.5691	20.0198	16.5924	12.0806
957	SNP	rs1611728	32.7457	27.4254	30.7525	18.0685	19.7652	21.1188	16.9614	12.1435
958	SNP	rs1611729	32.2478	26.8321	30.6347	18.0726	19.8362	21.1635	16.8173	12.1175
959	SNP	rs1611732	32.4138	27.0505	30.7605	18.1123	19.8948	21.1776	16.8989	12.1621
960	SNP	rs3891492	32.5552	26.6031	31.0422	17.9859	19.8219	21.0712	16.6276	12.0263
961	SNP	rs765649	32.3739	26.9948	30.739	18.1112	19.8935	21.1668	16.8979	12.1605
962	SNP	rs1611734	32.31	26.8887	30.7129	18.1239	19.8765	21.1483	16.8969	12.1496
963	SNP	rs1362091	32.3255	26.9055	30.7247	18.1129	19.8969	21.1642	16.9073	12.1639
964	SNP	rs3891491	32.5198	26.5074	31.0285	17.9876	19.8254	21.0688	16.636	12.0287
965	SNP	rs1611737	32.3561	26.9446	30.738	18.112	19.8952	21.1646	16.9027	12.1622
966	SNP	rs62391663	34.7693	18.6796	32.7997	18.3336	23.6371	20.0052	16.6621	12.1308
967	SNP	rs117064884	39.2489	28.6891	32.6015	17.7203	22.2837	20.2563	15.8847	13.5005
968	SNP	rs1611739	32.3858	26.9978	30.7552	18.1109	19.8928	21.1666	16.8979	12.1611
969	SNP	rs1611741	29.2538	29.3997	35.3118	18.5889	18.2099	22.9834	17.5666	10.4192
970	SNP	rs9258794	32.7333	26.8576	31.1313	17.9834	19.8471	21.1245	16.6328	12.055
971	SNP	rs9258795	32.764	26.8807	31.1271	17.9825	19.8459	21.1041	16.6287	12.0541
972	SNP	rs1611742	32.6098	27.2657	30.8857	18.1364	19.9097	21.2245	16.8821	12.182
973	SNP	rs1611743	32.584	27.2756	30.8834	18.1349	19.9066	21.218	16.8752	12.178
974	SNP	rs9258797	30.7902	24.425	30.6349	17.9389	18.3779	20.513	16.46	10.7147
975	SNP	rs72848606	30.9634	24.5042	30.5148	17.9566	18.3937	20.7055	16.3852	10.6684
976	SNP	rs9258799	32.2838	26.2287	30.8735	17.9772	19.7575	21.0691	16.6043	11.9751
977	SNP	rs9258800	32.1983	26.1203	30.8383	17.9792	19.7967	21.045	16.6123	11.9755
978	SNP	rs9258801	32.2615	26.2681	30.8931	18.0174	19.763	21.0449	16.5899	11.9784
979	SNP	rs9258802	32.3237	26.3708	30.8914	18.0138	19.7577	21.0417	16.5974	11.9731
980	SNP	rs9258804	32.5077	26.5078	31.0288	17.9876	19.8251	21.0689	16.6362	12.0286
981	SNP	rs9258807	32.6413	26.6323	31.0489	17.9702	19.8626	21.1011	16.6052	12.0093
982	SNP	rs9258808	32.6413	26.6323	31.0489	17.9702	19.8626	21.1011	16.6052	12.0093
983	SNP	rs116742675	34.9311	18.9512	32.8274	18.3093	23.6861	20.0528	16.63	12.1066
984	SNP	rs9258811	32.6645	26.624	31.066	17.9722	19.8671	21.1081	16.6117	12.0122
985	SNP	rs9258812	32.624	26.5686	31.0654	17.9731	19.869	21.1062	16.5928	12.0129
986	SNP	rs147147213	34.7542	18.2218	32.6319	18.3233	23.6176	20.2201	16.6178	12.0528
987	SNP	rs138395585	34.7862	18.3179	32.6225	18.321	23.6066	20.2213	16.6124	12.0511
988	SNP	rs534593564	34.7862	18.3179	32.6225	18.321	23.6066	20.2213	16.6124	12.0511
989	SNP	rs557912353	34.7862	18.3179	32.6225	18.321	23.6066	20.2213	16.6124	12.0511
990	SNP	rs571347799	34.7862	18.3179	32.6225	18.321	23.6066	20.2213	16.6124	12.0511
991	SNP	rs1611747	32.5458	26.9512	30.6325	18.111	19.9435	21.3779	16.8099	12.0918
992	SNP	rs2523819	27.9626	28.7956	34.2068	18.6247	16.1962	21.4074	17.6388	10.522
993	SNP	rs2517827	34.6578	20.061	31.1679	18.42	18.2214	20.5911	17.1681	12.697
994	SNP	rs2734976	34.207	21.908	31.0257	18.7409	18.6358	20.8567	17.0433	12.3112
995	SNP	rs9258823	34.0933	21.8069	31.187	18.7158	18.6271	20.6657	17.1207	12.3742
996	SNP	rs2975030	34.0933	21.8069	31.187	18.7158	18.6271	20.6657	17.1207	12.3742
997	SNP	rs62391664	34.9311	18.9512	32.8274	18.3093	23.6861	20.0528	16.63	12.1066
998	SNP	rs2844825	30.8444	30.7406	35.6203	18.5343	18.2433	23.2291	17.3869	10.8286
999	SNP	rs2734975	31.312	31.6582	36.6517	18.605	22.2543	23.2033	17.1698	10.5289
1000	SNP	rs2844824	29.3418	29.5243	35.7047	18.3466	20.0613	21.1405	16.9126	10.4405
1001	SNP	rs2523818	26.9359	27.412	33.6336	18.4623	15.9255	21.065	17.518	10.4015
1002	SNP	rs3094164	32.0438	31.2932	36.845	18.3043	21.9876	23.0788	16.6906	10.6998
1003	SNP	rs3128899	32.0438	31.2932	36.845	18.3043	21.9876	23.0788	16.6906	10.6998
1004	SNP	rs3132725	32.0098	31.2563	36.8598	18.3056	21.994	23.0808	16.6951	10.6979
1005	SNP	rs2734972	27.9147	28.7515	34.2166	18.6269	16.1915	21.4079	17.6449	10.5204
1006	SNP	rs3115623	32.0438	31.2932	36.845	18.3043	21.9876	23.0788	16.6906	10.6998
1007	SNP	rs2734971	32.5651	28.3252	30.5478	18.2817	18.1793	20.2398	17.0656	12.388
1008	SNP	rs3094163	32.0438	31.2932	36.845	18.3043	21.9876	23.0788	16.6906	10.6998
1009	SNP	rs3094162	32.0438	31.2932	36.845	18.3043	21.9876	23.0788	16.6906	10.6998
1010	SNP	rs3132724	32.0438	31.2932	36.845	18.3043	21.9876	23.0788	16.6906	10.6998
1011	SNP	rs3132723	32.9751	24.4768	38.9427	18.6637	20.7469	22.7667	17.0238	10.5771
1012	SNP	rs3132722	32.9751	24.4768	38.9427	18.6637	20.7469	22.7667	17.0238	10.5771
1013	SNP	rs2734968	28.0655	28.7739	34.2227	18.605	16.2394	21.4378	17.6098	10.5099
1014	SNP	rs3094161	32.0438	31.2932	36.845	18.3043	21.9876	23.0788	16.6906	10.6998
1015	SNP	rs3094160	32.0438	31.2932	36.845	18.3043	21.9876	23.0788	16.6906	10.6998
1016	SNP	rs55773721	35.8979	21.9965	33.3457	18.2718	23.3597	20.439	16.5367	12.5216
1017	SNP	rs58323866	31.9698	31.2261	36.8739	18.307	21.9996	23.0839	16.6992	10.6959
1018	SNP	rs9256972	31.6271	30.7135	37.0615	18.3425	21.9914	22.9598	16.6328	10.6419
1019	SNP	rs2734967	28.0235	28.7324	34.2318	18.6071	16.232	21.4364	17.6171	10.5078
1020	SNP	rs3132721	32.0438	31.2932	36.845	18.3043	21.9876	23.0788	16.6906	10.6998
1021	SNP	rs3094159	31.9698	31.2261	36.8739	18.307	21.9996	23.0839	16.6992	10.6959
1022	SNP	rs3128898	31.9698	31.2261	36.8739	18.307	21.9996	23.0839	16.6992	10.6959
1023	SNP	rs3132720	32.0098	31.2563	36.8598	18.3056	21.994	23.0808	16.6951	10.6979
1024	SNP	rs9258854	32.0438	31.2932	36.845	18.3043	21.9876	23.0788	16.6906	10.6998
1025	SNP	rs9258855	32.0038	31.2628	36.8592	18.3057	21.9927	23.0819	16.6946	10.6981
1026	SNP	rs62391710	35.8735	21.787	33.3378	18.2721	23.3725	20.4232	16.5388	12.5242
1027	SNP	rs9258856	31.9698	31.2261	36.8739	18.307	21.9996	23.0839	16.6992	10.6959
1028	SNP	rs9258857	31.9698	31.2261	36.8739	18.307	21.9996	23.0839	16.6992	10.6959
1029	SNP	rs3094158	32.0438	31.2932	36.845	18.3043	21.9876	23.0788	16.6906	10.6998
1030	SNP	rs3132719	32.0438	31.2932	36.845	18.3043	21.9876	23.0788	16.6906	10.6998
1031	SNP	rs56012230	35.8582	21.8844	33.3281	18.2706	23.3632	20.4255	16.5337	12.521
1032	SNP	rs3129011	32.0438	31.2932	36.845	18.3043	21.9876	23.0788	16.6906	10.6998
1033	SNP	rs3132718	31.9698	31.2261	36.8739	18.307	21.9996	23.0839	16.6992	10.6959
1034	SNP	rs1611637	29.5351	29.0389	36.3742	18.3022	19.5533	21.7459	16.7688	10.6078
1035	SNP	rs56358953	35.8735	21.787	33.3378	18.2721	23.3725	20.4232	16.5388	12.5242
1036	SNP	rs56129366	35.8582	21.8844	33.3281	18.2706	23.3632	20.4255	16.5337	12.521
1037	SNP	rs55764151	35.8582	21.8844	33.3281	18.2706	23.3632	20.4255	16.5337	12.521
1038	SNP	rs3128897	32.0438	31.2932	36.845	18.3043	21.9876	23.0788	16.6906	10.6998
1039	SNP	rs3094156	31.9718	31.2275	36.8551	18.3066	21.9991	23.0832	16.6992	10.6716
1040	SNP	rs3128896	32.0192	31.2521	36.8548	18.3027	22.0969	23.1146	16.7321	10.6737
1041	SNP	rs3094155	32.0059	31.2645	36.8401	18.3054	21.9927	23.0813	16.6946	10.6737
1042	SNP	rs9258881	32.0098	31.2563	36.8598	18.3056	21.994	23.0808	16.6951	10.6979
1043	SNP	rs9258883	32.9698	24.4198	38.9646	18.6659	20.7508	22.769	17.0294	10.5756
1044	SNP	rs9258884	32.0098	31.2563	36.8598	18.3056	21.994	23.0808	16.6951	10.6979
1045	SNP	rs9258885	31.9698	31.2261	36.8739	18.307	21.9996	23.0839	16.6992	10.6959
1046	SNP	rs9258886	31.9698	31.2261	36.8739	18.307	21.9996	23.0839	16.6992	10.6959
1047	SNP	rs9258887	31.9698	31.2261	36.8739	18.307	21.9996	23.0839	16.6992	10.6959
1048	SNP	rs9258888	31.9698	31.2261	36.8739	18.307	21.9996	23.0839	16.6992	10.6959
1049	SNP	rs71537586	31.9698	31.2261	36.8739	18.307	21.9996	23.0839	16.6992	10.6959
1050	SNP	rs9258890	31.9698	31.2261	36.8739	18.307	21.9996	23.0839	16.6992	10.6959
1051	SNP	rs9258891	31.9698	31.2261	36.8739	18.307	21.9996	23.0839	16.6992	10.6959
1052	SNP	rs9258892	31.9698	31.2261	36.8739	18.307	21.9996	23.0839	16.6992	10.6959
1053	SNP	rs9258894	31.9698	31.2261	36.8739	18.307	21.9996	23.0839	16.6992	10.6959
1054	SNP	rs9258896	32.0098	31.2563	36.8598	18.3056	21.994	23.0808	16.6951	10.6979
1055	SNP	rs9258898	31.9698	31.2261	36.8739	18.307	21.9996	23.0839	16.6992	10.6959
1056	SNP	rs9258899	32.0162	31.2591	36.8447	18.3079	21.9626	23.0903	16.7007	10.7007
1057	SNP	rs9258900	31.9698	31.2261	36.8739	18.307	21.9996	23.0839	16.6992	10.6959
1058	SNP	rs9258901	32.0038	31.2628	36.8592	18.3057	21.9927	23.0819	16.6946	10.6981
1059	SNP	rs9258902	32.0438	31.2932	36.845	18.3043	21.9876	23.0788	16.6906	10.6998
1060	SNP	rs2394224	32.0438	31.2932	36.845	18.3043	21.9876	23.0788	16.6906	10.6998
1061	SNP	rs2893988	32.0438	31.2932	36.845	18.3043	21.9876	23.0788	16.6906	10.6998
1062	SNP	rs2893989	32.0038	31.2628	36.8592	18.3057	21.9927	23.0819	16.6946	10.6981
1063	SNP	rs3873264	32.0438	31.2932	36.845	18.3043	21.9876	23.0788	16.6906	10.6998
1064	SNP	rs3893468	35.8735	21.787	33.3378	18.2721	23.3725	20.4232	16.5388	12.5242
1065	SNP	rs2893990	32.0438	31.2932	36.845	18.3043	21.9876	23.0788	16.6906	10.6998
1066	SNP	rs55944958	35.8735	21.787	33.3378	18.2721	23.3725	20.4232	16.5388	12.5242
1067	SNP	rs2394225	32.0438	31.2932	36.845	18.3043	21.9876	23.0788	16.6906	10.6998
1068	SNP	rs3873265	32.9382	24.416	38.9654	18.6664	20.7508	22.7696	17.0295	10.5748
1069	SNP	rs2394226	32.0438	31.2932	36.845	18.3043	21.9876	23.0788	16.6906	10.6998
1070	SNP	rs9258912	32.0438	31.2932	36.845	18.3043	21.9876	23.0788	16.6906	10.6998
1071	SNP	rs9258913	32.0098	31.2563	36.8598	18.3056	21.994	23.0808	16.6951	10.6979
1072	SNP	rs9258914	31.9698	31.2261	36.8739	18.307	21.9996	23.0839	16.6992	10.6959
1073	SNP	rs9258915	31.9698	31.2261	36.8739	18.307	21.9996	23.0839	16.6992	10.6959
1074	SNP	rs9258916	31.9698	31.2261	36.8739	18.307	21.9996	23.0839	16.6992	10.6959
1075	SNP	rs9258917	31.9698	31.2261	36.8739	18.307	21.9996	23.0839	16.6992	10.6959
1076	SNP	rs9258918	31.9698	31.2261	36.8739	18.307	21.9996	23.0839	16.6992	10.6959
1077	SNP	rs9258919	31.9698	31.2261	36.8739	18.307	21.9996	23.0839	16.6992	10.6959
1078	SNP	rs9258921	32.0098	31.2563	36.8598	18.3056	21.994	23.0808	16.6951	10.6979
1079	SNP	rs9258922	32.0498	31.2952	36.8642	18.3041	21.9889	23.0777	16.691	10.6996
1080	SNP	rs9258923	32.0098	31.2563	36.8598	18.3056	21.994	23.0808	16.6951	10.6979
1081	SNP	rs9258924	32.0098	31.2563	36.8598	18.3056	21.994	23.0808	16.6951	10.6979
1082	SNP	rs9258925	32.0438	31.2932	36.845	18.3043	21.9876	23.0788	16.6906	10.6998
1083	SNP	rs2844821	27.8162	28.6985	34.1975	18.6319	16.1788	21.4075	17.6586	10.5158
1084	SNP	rs9258926	32.0438	31.2932	36.845	18.3043	21.9876	23.0788	16.6906	10.6998
1085	SNP	rs9258927	32.0098	31.2563	36.8598	18.3056	21.994	23.0808	16.6951	10.6979
1086	SNP	rs9258928	32.0438	31.2932	36.845	18.3043	21.9876	23.0788	16.6906	10.6998
1087	SNP	rs3129010	32.0098	31.2563	36.8598	18.3056	21.994	23.0808	16.6951	10.6979
1088	SNP	rs3129009	32.0098	31.2563	36.8598	18.3056	21.994	23.0808	16.6951	10.6979
1089	SNP	rs3094154	32.0098	31.2563	36.8598	18.3056	21.994	23.0808	16.6951	10.6979
1090	SNP	rs3094153	32.0098	31.2563	36.8598	18.3056	21.994	23.0808	16.6951	10.6979
1091	SNP	rs3132717	32.0438	31.2932	36.845	18.3043	21.9876	23.0788	16.6906	10.6998
1092	SNP	rs62391716	35.8735	21.787	33.3378	18.2721	23.3725	20.4232	16.5388	12.5242
1093	SNP	rs3094152	31.9698	31.2261	36.8739	18.307	21.9996	23.0839	16.6992	10.6959
1094	SNP	rs3128895	31.93	31.1957	36.8693	18.3085	22.0048	23.0869	16.7031	10.6942
1095	SNP	rs3094151	31.9698	31.2261	36.8739	18.307	21.9996	23.0839	16.6992	10.6959
1096	SNP	rs3132716	31.9698	31.2261	36.8739	18.307	21.9996	23.0839	16.6992	10.6959
1097	SNP	rs3128894	31.8976	31.1642	36.8831	18.3098	22.0116	23.0898	16.7071	10.6925
1098	SNP	rs9258940	31.8976	31.1642	36.8831	18.3098	22.0116	23.0898	16.7071	10.6925
1099	SNP	rs9258941	31.7158	31.0512	36.9255	18.334	22.0658	23.0718	16.7338	10.7047
1100	SNP	rs886396	30.5465	30.6413	36.0258	18.3239	20.0332	21.3934	16.8404	10.8788
1101	SNP	rs9258943	32.7158	31.8083	37.0066	18.363	22.0265	23.1616	16.7515	10.8216
1102	SNP	rs74961904	36.2007	22.51	33.5119	18.2939	23.3385	20.5441	16.5751	12.543
1103	SNP	rs77816199	36.0454	22.0456	33.4454	18.2886	23.3667	20.4779	16.5358	12.5409
1104	SNP	rs9258945	31.9473	31.2077	37.0567	18.3392	22.1013	23.1544	16.7595	10.7582
1105	SNP	rs9380147	27.6131	30.0792	33.9918	18.2143	16.4099	21.657	17.5957	10.6133
1106	SNP	rs78304580	36.0073	21.9348	33.3715	18.2534	23.4198	20.5137	16.5611	12.5409
1107	SNP	rs28465400	33.1674	24.6332	39.87	18.5591	20.7508	22.8462	17.2983	10.5352
1108	SNP	rs9258947	32.2063	31.4041	36.8788	18.305	22.0558	23.0872	16.7331	10.745
1109	SNP	rs9258948	32.2503	31.4098	36.9045	18.3059	22.0181	23.0916	16.6931	10.7486
1110	SNP	rs9258949	32.3437	31.4772	36.8817	18.3073	22.0106	23.0839	16.6964	10.7585
1111	SNP	rs9258950	31.8847	31.1819	36.901	18.3237	22.0679	23.0849	16.7275	10.708
1112	SNP	rs3094655	32.0438	31.2932	36.845	18.3043	21.9876	23.0788	16.6906	10.6998
1113	SNP	rs3094654	32.0098	31.2563	36.8598	18.3056	21.994	23.0808	16.6951	10.6979
1114	SNP	rs3128893	32.0098	31.2563	36.8598	18.3056	21.994	23.0808	16.6951	10.6979
1115	SNP	rs3094150	32.0438	31.2932	36.845	18.3043	21.9876	23.0788	16.6906	10.6998
1116	SNP	rs3128892	31.9698	31.2261	36.8739	18.307	21.9996	23.0839	16.6992	10.6959
1117	SNP	rs3115622	32.0038	31.2628	36.8592	18.3057	21.9927	23.0819	16.6946	10.6981
1118	SNP	rs35652162	30.8697	30.8435	36.0052	18.3151	19.9759	21.4532	16.8213	10.8582
1119	SNP	rs9258962	31.9698	31.2261	36.8739	18.307	21.9996	23.0839	16.6992	10.6959
1120	SNP	rs3128891	31.9698	31.2261	36.8739	18.307	21.9996	23.0839	16.6992	10.6959
1121	SNP	rs2523815	25.7217	25.5036	33.9076	18.4604	15.3215	21.453	17.4786	10.1332
1122	SNP	rs3094149	32.0098	31.2563	36.8598	18.3056	21.994	23.0808	16.6951	10.6979
1123	SNP	rs62391717	35.8735	21.787	33.3378	18.2721	23.3725	20.4232	16.5388	12.5242
1124	SNP	rs9258966	32.0098	31.2563	36.8598	18.3056	21.994	23.0808	16.6951	10.6979
1125	SNP	rs3094148	32.0536	31.2805	36.8674	18.3064	21.9935	23.0864	16.6968	10.7016
1126	SNP	rs3132715	32.0536	31.2805	36.8674	18.3064	21.9935	23.0864	16.6968	10.7016
1127	SNP	rs3129008	32.0536	31.2805	36.8674	18.3064	21.9935	23.0864	16.6968	10.7016
1128	SNP	rs3132714	31.9698	31.2261	36.8739	18.307	21.9996	23.0839	16.6992	10.6959
1129	SNP	rs67809905	30.4609	29.8626	36.66	18.3396	22.2302	22.8755	16.7894	10.2818
1130	SNP	rs3128890	32.0038	31.2628	36.8592	18.3057	21.9927	23.0819	16.6946	10.6981
1131	SNP	rs2394227	31.9974	31.2506	36.8564	18.3035	21.991	23.0724	16.6891	10.6953
1132	SNP	rs2893991	32.0438	31.2932	36.845	18.3043	21.9876	23.0788	16.6906	10.6998
1133	SNP	rs2394228	32.0438	31.2932	36.845	18.3043	21.9876	23.0788	16.6906	10.6998
1134	SNP	rs60859898	35.8735	21.787	33.3378	18.2721	23.3725	20.4232	16.5388	12.5242
1135	SNP	rs3132712	31.9935	31.2638	36.8598	18.3058	21.9952	23.0812	16.6949	10.697
1136	SNP	rs3132711	32.9326	24.359	38.9876	18.6686	20.7545	22.7721	17.0351	10.5733
1137	SNP	rs9258979	32.0098	31.2563	36.8598	18.3056	21.994	23.0808	16.6951	10.6979
1138	SNP	rs9258980	32.0098	31.2563	36.8598	18.3056	21.994	23.0808	16.6951	10.6979
1139	SNP	rs9258981	32.0098	31.2563	36.8598	18.3056	21.994	23.0808	16.6951	10.6979
1140	SNP	rs9258983	32.0098	31.2563	36.8598	18.3056	21.994	23.0808	16.6951	10.6979
1141	SNP	rs2844820	26.9	27.3696	33.6421	18.4642	15.9179	21.0632	17.5252	10.3996
1142	SNP	rs3132710	32.0438	31.2932	36.845	18.3043	21.9876	23.0788	16.6906	10.6998
1143	SNP	rs3132709	30.5746	29.971	36.6048	18.3394	22.2185	22.8216	16.7878	10.2949
1144	SNP	rs55745323	35.8735	21.787	33.3378	18.2721	23.3725	20.4232	16.5388	12.5242
1145	SNP	rs3129007	32.0038	31.2628	36.8592	18.3057	21.9927	23.0819	16.6946	10.6981
1146	SNP	rs62391719	35.8735	21.787	33.3378	18.2721	23.3725	20.4232	16.5388	12.5242
1147	SNP	rs62391720	35.8582	21.8844	33.3281	18.2706	23.3632	20.4255	16.5337	12.521
1148	SNP	rs62391721	34.8336	18.7503	32.8377	18.3076	23.6914	20.0287	16.6229	12.1019
1149	SNP	rs3132708	32.0438	31.2932	36.845	18.3043	21.9876	23.0788	16.6906	10.6998
1150	SNP	rs9258993	32.0098	31.2563	36.8598	18.3056	21.994	23.0808	16.6951	10.6979
1151	SNP	rs9258994	32.0098	31.2563	36.8598	18.3056	21.994	23.0808	16.6951	10.6979
1152	SNP	rs9258995	31.9698	31.2261	36.8739	18.307	21.9996	23.0839	16.6992	10.6959
1153	SNP	rs9258996	31.9698	31.2261	36.8739	18.307	21.9996	23.0839	16.6992	10.6959
1154	SNP	rs9258997	31.9698	31.2261	36.8739	18.307	21.9996	23.0839	16.6992	10.6959
1155	SNP	rs2734966	28.0235	28.7324	34.2318	18.6071	16.232	21.4364	17.6171	10.5078
1156	SNP	rs9258999	31.9698	31.2261	36.8739	18.307	21.9996	23.0839	16.6992	10.6959
1157	SNP	rs9259000	31.9698	31.2261	36.8739	18.307	21.9996	23.0839	16.6992	10.6959
1158	SNP	rs9259001	32.0098	31.2563	36.8598	18.3056	21.994	23.0808	16.6951	10.6979
1159	SNP	rs9259002	32.0098	31.2563	36.8598	18.3056	21.994	23.0808	16.6951	10.6979
1160	SNP	rs9259003	32.8502	24.1983	39.0249	18.6826	20.7402	22.738	17.0446	10.5157
1161	SNP	rs9259004	32.8359	24.1563	39.0577	18.6953	20.76	22.7235	17.0582	10.5331
1162	SNP	rs9259009	32.1722	31.3464	36.8989	18.3016	21.9666	23.1018	16.6851	10.7113
1163	SNP	rs9259010	32.1094	31.3156	36.8959	18.3035	21.9772	23.0831	16.6678	10.7066
1164	SNP	rs2523812	28.2376	28.9401	34.2687	18.6381	16.3211	21.4833	17.6794	10.5616
1165	SNP	rs1611657	29.6507	29.6998	35.7708	18.3762	20.1119	21.152	16.9263	10.4706
1166	SNP	rs9259014	32.1749	31.3704	36.8471	18.3096	21.9859	23.0679	16.6851	10.6912
1167	SNP	rs9259017	32.0667	31.2911	36.848	18.306	21.9905	23.0866	16.6763	10.6782
1168	SNP	rs9259018	32.1007	31.3278	36.8336	18.3049	21.9838	23.0847	16.672	10.6803
1169	SNP	rs55909010	35.8735	21.787	33.3378	18.2721	23.3725	20.4232	16.5388	12.5242
1170	SNP	rs12174017	3.31813	22.6531	21.2051	16.803	16.8729	18.8908	13.9763	9.94769
1171	SNP	rs3128887	31.9678	31.2289	36.815	18.3049	21.994	23.0559	16.6927	10.6944
1172	SNP	rs3115620	32.0438	31.2932	36.845	18.3043	21.9876	23.0788	16.6906	10.6998
1173	SNP	rs3128886	32.0438	31.2932	36.845	18.3043	21.9876	23.0788	16.6906	10.6998
1174	SNP	rs3115619	32.0774	31.2894	36.8742	18.2766	22.001	23.1036	16.7089	10.706
1175	SNP	rs3115618	32.0403	31.2876	36.8486	18.3067	21.9543	23.0877	16.6966	10.7018
1176	SNP	rs56212122	35.8979	21.9965	33.3457	18.2718	23.3597	20.439	16.5367	12.5216
1177	SNP	rs56148555	35.8283	21.706	33.3165	18.2858	23.3902	20.3663	16.5462	12.5357
1178	SNP	rs2734960	27.8674	28.7187	34.2268	18.6293	16.1862	21.4087	17.6513	10.5187
1179	SNP	rs2734959	30.9069	30.8807	35.9923	18.3138	19.9743	21.4553	16.8164	10.8598
1180	SNP	rs3115615	32.0438	31.2932	36.845	18.3043	21.9876	23.0788	16.6906	10.6998
1181	SNP	rs3132704	32.0803	31.318	36.8348	18.3052	21.9492	23.0847	16.6927	10.7036
1182	SNP	rs62389327	35.8582	21.8844	33.3281	18.2706	23.3632	20.4255	16.5337	12.521
1183	SNP	rs62389328	35.8582	21.8844	33.3281	18.2706	23.3632	20.4255	16.5337	12.521
1184	SNP	rs3132703	30.4927	29.901	36.607	18.3382	22.2229	22.8523	16.7844	10.2846
1185	SNP	rs2523806	27.8254	28.6776	34.236	18.6315	16.1788	21.4073	17.6588	10.5166
1186	SNP	rs3094649	32.909	32.0422	36.8492	18.3794	21.9805	23.1029	16.6874	10.7889
1187	SNP	rs146235176	36.1347	21.9897	33.4079	18.2998	23.2598	20.449	16.5363	12.5581
1188	SNP	rs9259140	31.5384	22.6994	36.3343	18.6165	22.5203	21.7442	16.4585	11.2187
1189	SNP	rs9259143	31.4532	22.5379	36.3977	18.628	22.4721	21.7657	16.4572	11.1894
1190	SNP	rs7773669	34.6315	31.3734	39.1571	18.6221	20.025	23.694	16.8719	10.4934
1191	SNP	rs114986421	36.8554	25.5669	33.3707	18.2209	23.0083	21.0482	16.0683	12.5491
1192	SNP	rs200899204	40.0119	33.6472	34.3019	18.1864	22.2409	22.5923	16.2434	12.5712
1193	Indels	NA	40.1918	33.9586	34.3471	18.289	22.1363	22.6647	16.2545	12.432
1194	SNP	rs533193643	33.4224	25.3776	36.0117	18.4998	21.9944	21.9686	16.3971	11.3356
1195	SNP	rs398094086	33.3047	24.6189	35.8911	18.3619	22.4517	21.9551	16.2756	11.7203
1196	SNP	rs150639960	25.6164	20.207	34.2932	18.7433	16.0385	20.4397	15.9796	10.8114
1197	Indels	NA	25.5901	20.1689	34.3068	18.7464	16.034	20.4405	15.9838	10.8108
1198	SNP	rs2517729	21.2967	20.0137	33.702	18.271	16.0263	21.1059	16.3096	10.9431
1199	SNP	rs428081	29.9698	9.94195	29.312	18.2591	19.1155	20.2381	15.3709	13.3581
1200	SNP	rs56147022	31.7185	12.3	32.7071	17.9694	24.9059	19.8752	15.032	13.1121
1201	SNP	rs62388801	31.8055	12.6552	32.7016	17.9634	24.8788	19.8935	15.0188	13.1002
1202	SNP	rs367077	30.0917	10.5141	29.3392	18.2513	19.1122	20.2666	15.3578	13.3401
1203	SNP	rs2860580	28.9735	7.56241	28.9007	18.3345	19.0681	19.7418	15.3907	12.8697
1204	SNP	rs2904760	21.3541	20.0407	33.7156	18.2721	16.0306	21.1118	16.3135	10.9458
1205	SNP	rs414215	30.0726	10.2569	29.3167	18.2521	19.1094	20.2525	15.3557	13.3467
1206	SNP	rs3916500	31.7605	12.468	32.7277	17.967	24.8938	19.8983	15.0253	13.1054
1207	SNP	rs9368614	21.3541	20.0407	33.7156	18.2721	16.0306	21.1118	16.3135	10.9458
1208	SNP	rs71554991	21.3037	19.9965	33.7279	18.2743	16.0267	21.1141	16.3182	10.9454
1209	SNP	rs13198419	21.3541	20.0407	33.7156	18.2721	16.0306	21.1118	16.3135	10.9458
1210	SNP	rs28749115	21.3951	20.0988	33.7042	18.2701	16.037	21.1121	16.3084	10.9458
1211	SNP	rs28749116	21.3447	20.0545	33.7169	18.2723	16.033	21.1144	16.3132	10.9454
1212	SNP	rs28749117	21.3037	19.9965	33.7279	18.2743	16.0267	21.1141	16.3182	10.9454
1213	SNP	rs28749118	21.3037	19.9965	33.7279	18.2743	16.0267	21.1141	16.3182	10.9454
1214	SNP	rs28749119	21.3037	19.9965	33.7279	18.2743	16.0267	21.1141	16.3182	10.9454
1215	SNP	rs9260028	20.4595	18.1706	34.106	18.2413	15.4517	21.6651	16.21	10.6975
1216	SNP	rs9260029	30.0726	10.2569	29.3167	18.2521	19.1094	20.2525	15.3557	13.3467
1217	SNP	rs9260032	30.1137	10.3753	29.3391	18.2534	19.1142	20.264	15.3609	13.3463
1218	SNP	rs9260033	30.1137	10.3753	29.3391	18.2534	19.1142	20.264	15.3609	13.3463
1219	SNP	rs28749120	21.3037	19.9965	33.7279	18.2743	16.0267	21.1141	16.3182	10.9454
1220	SNP	rs3132690	31.5844	13.0266	32.2822	18.1388	24.9722	20.0951	15.3948	13.2903
1221	SNP	rs28749121	21.4917	20.1472	33.7305	18.2771	16.0179	21.1179	16.3002	10.9187
1222	SNP	rs28749122	21.6242	20.2993	33.7011	18.2415	16.0463	21.1255	16.2862	10.9322
1223	SNP	rs28749123	21.6704	20.3261	33.7151	18.2827	16.0521	21.1075	16.2899	10.934
1224	SNP	rs116395083	31.9101	13.0094	32.7051	17.9698	24.8608	19.9126	15.0154	13.0622
1225	SNP	rs9260036	30.1649	10.5363	29.3188	18.2503	19.1107	20.2654	15.3313	13.302
1226	SNP	rs9260038	30.061	10.3698	29.3123	18.2502	19.108	20.2526	15.3521	13.3417
1227	SNP	rs28749124	21.311	20.0139	33.7022	18.271	16.026	21.106	16.3097	10.9431
1228	SNP	rs9260040	30.0036	10.0817	29.3331	18.2558	19.1123	20.2577	15.3359	13.353
1229	SNP	rs28749125	21.2716	20.0031	33.7479	18.278	16.0314	21.1025	16.3027	10.9519
1230	SNP	rs28749126	21.2716	20.0031	33.7479	18.278	16.0314	21.1025	16.3027	10.9519
1231	SNP	rs28749127	21.3195	20.0326	33.759	18.2764	16.0347	21.1278	16.2979	10.9512
1232	SNP	rs28749128	21.3447	20.0545	33.7169	18.2723	16.033	21.1144	16.3132	10.9454
1233	SNP	rs28749129	21.3447	20.0545	33.7169	18.2723	16.033	21.1144	16.3132	10.9454
1234	SNP	rs387850	29.9431	9.923	29.2689	18.2601	19.0767	20.2118	15.315	13.3142
1235	SNP	rs9260043	20.3976	18.1386	34.0857	18.237	15.4748	21.6988	16.1976	10.7307
1236	SNP	rs366907	30.061	10.3698	29.3123	18.2502	19.108	20.2526	15.3521	13.3417
1237	SNP	rs62388802	31.8359	12.8156	32.6981	17.9654	24.8681	19.8623	15.0256	13.0988
1238	SNP	rs28749130	21.4799	19.9948	33.8642	18.3087	15.9435	20.9208	16.3011	10.9535
1239	SNP	rs28749131	21.3541	20.0407	33.7156	18.2721	16.0306	21.1118	16.3135	10.9458
1240	SNP	rs28993375	21.3037	19.9965	33.7279	18.2743	16.0267	21.1141	16.3182	10.9454
1241	SNP	rs28749132	21.3541	20.0407	33.7156	18.2721	16.0306	21.1118	16.3135	10.9458
1242	SNP	rs9260046	30.061	10.3698	29.3123	18.2502	19.108	20.2526	15.3521	13.3417
1243	SNP	rs28749133	21.3951	20.0988	33.7042	18.2701	16.037	21.1121	16.3084	10.9458
1244	SNP	rs28749134	21.3353	19.9991	33.7333	18.277	16.0332	21.1262	16.2977	10.9112
1245	SNP	rs28749135	21.3547	20.0043	33.7357	18.2769	16.035	21.1285	16.2978	10.9122
1246	SNP	rs1655921	31.7147	13.4835	32.3063	18.1416	24.9326	20.1168	15.413	13.2849
1247	SNP	rs9260056	31.8948	14.6196	29.7555	18.3597	19.228	20.5429	15.3071	13.3025
1248	SNP	rs9260057	22.3246	20.7962	33.7462	18.3281	16.2144	21.4408	16.2564	10.9606
1249	SNP	rs28749136	19.9923	18.4804	33.4899	18.385	15.9066	20.6236	16.4357	10.4708
1250	SNP	rs9256979	30.5342	13.442	29.7258	18.2598	19.0052	20.5258	15.4013	13.2174
1251	SNP	rs12195208	21.3541	20.0407	33.7156	18.2721	16.0306	21.1118	16.3135	10.9458
1252	SNP	rs12202296	21.3037	19.9965	33.7279	18.2743	16.0267	21.1141	16.3182	10.9454
1253	SNP	rs140837506	19.4435	17.9197	33.3958	18.3625	15.7981	20.5494	16.3959	10.4152
1254	SNP	rs28749139	19.3929	17.8745	33.3593	18.3649	15.7945	20.5227	16.4009	10.4143
1255	SNP	rs9260063	30.0274	10.0013	29.2996	18.2574	19.1144	20.2326	15.3398	13.3567
1256	SNP	rs9260064	29.8719	9.45792	29.352	18.2743	19.0911	20.2424	15.3468	13.3368
1257	SNP	rs9260065	29.8719	9.45792	29.352	18.2743	19.0911	20.2424	15.3468	13.3368
1258	SNP	rs9260067	30.0274	10.0013	29.2996	18.2574	19.1144	20.2326	15.3398	13.3567
1259	SNP	rs13219558	21.1714	19.8576	33.6897	18.2765	16.0096	21.0268	16.2958	10.9431
1260	SNP	rs13203830	21.3037	19.9965	33.7279	18.2743	16.0267	21.1141	16.3182	10.9454
1261	SNP	rs9260072	30.061	10.3698	29.3123	18.2502	19.108	20.2526	15.3521	13.3417
1262	SNP	rs28749140	25.1573	21.5427	33.365	18.3962	17.1191	21.4695	16.3473	11.3546
1263	SNP	rs9260077	30.061	10.3698	29.3123	18.2502	19.108	20.2526	15.3521	13.3417
1264	SNP	rs13207054	21.3447	20.0545	33.7169	18.2723	16.033	21.1144	16.3132	10.9454
1265	SNP	rs9260078	31.2905	13.9694	31.4381	18.3153	24.8297	20.0798	15.1192	13.3261
1266	SNP	rs28749141	19.4257	18.1183	33.1813	18.3139	15.8969	20.787	16.3806	10.3985
1267	SNP	rs9260079	20.493	18.2282	34.093	18.2394	15.4585	21.6637	16.205	10.6979
1268	SNP	rs9260080	31.6066	13.1016	32.2708	18.1375	24.965	20.0933	15.3913	13.2868
1269	SNP	rs9260081	30.0491	10.1662	29.2828	18.2542	19.1109	20.2282	15.3594	13.3495
1270	SNP	rs1632887	31.6558	13.2165	32.3189	18.142	24.9686	20.1169	15.4053	13.2906
1271	SNP	rs1632886	31.6558	13.2165	32.3189	18.142	24.9686	20.1169	15.4053	13.2906
1272	SNP	rs112664400	30.2267	10.7469	29.3901	18.212	19.1304	20.3093	15.3864	13.3512
1273	SNP	rs28749142	19.3637	17.8351	33.422	18.3664	15.7905	20.5521	16.376	10.4153
1274	SNP	rs9260084	25.007	11.9821	36.3009	18.7612	13.9594	21.5293	16.5303	10.8938
1275	SNP	rs9260086	25.1314	12.1807	36.2336	18.7457	14.0066	21.524	16.5552	10.9263
1276	SNP	rs9260087	30.0726	10.2569	29.3167	18.2521	19.1094	20.2525	15.3557	13.3467
1277	SNP	rs9260092	25.1314	12.1807	36.2336	18.7457	14.0066	21.524	16.5552	10.9263
1278	SNP	rs9260094	30.0726	10.2569	29.3167	18.2521	19.1094	20.2525	15.3557	13.3467
1279	SNP	rs9260095	30.1858	10.6273	29.3677	18.2106	19.1256	20.2978	15.3811	13.3515
1280	SNP	rs9260096	30.0041	10.0014	29.342	18.2574	19.1141	20.2603	15.3669	13.3567
1281	SNP	rs9260097	29.9326	9.73424	29.3243	18.2636	19.0795	20.2418	15.378	13.3227
1282	SNP	rs9260098	30.0219	10.0062	29.3839	18.224	19.0973	20.2903	15.3788	13.3306
1283	SNP	rs9260099	30.0453	10.0973	29.3754	18.2218	19.0958	20.2871	15.4035	13.3277
1284	SNP	rs9260101	25.1314	12.1807	36.2336	18.7457	14.0066	21.524	16.5552	10.9263
1285	SNP	rs9260103	30.061	10.3698	29.3123	18.2502	19.108	20.2526	15.3521	13.3417
1286	SNP	rs9260104	30.0726	10.2569	29.3167	18.2521	19.1094	20.2525	15.3557	13.3467
1287	SNP	rs9260107	30.0726	10.2569	29.3167	18.2521	19.1094	20.2525	15.3557	13.3467
1288	SNP	rs2905764	25.1314	12.1807	36.2336	18.7457	14.0066	21.524	16.5552	10.9263
1289	SNP	rs374495680	30.3764	9.70708	29.9477	18.0502	19.0549	20.3273	15.6057	13.2866
1290	SNP	rs3129022	31.6066	13.1016	32.2708	18.1375	24.965	20.0933	15.3913	13.2868
1291	SNP	rs2734904	25.1807	12.3129	36.1966	18.7397	14.0229	21.5193	16.5439	10.9263
1292	SNP	rs9260111	30.0726	10.2569	29.3167	18.2521	19.1094	20.2525	15.3557	13.3467
1293	SNP	rs9260112	30.0726	10.2569	29.3167	18.2521	19.1094	20.2525	15.3557	13.3467
1294	SNP	rs2734903	20.5064	18.226	34.1662	18.2392	15.4925	21.6615	16.2054	10.6979
1295	SNP	rs9260114	31.3179	13.959	31.498	18.3115	24.8722	20.065	15.1105	13.3247
1296	SNP	rs9260115	30.0283	9.99183	29.3741	18.266	19.0879	20.2673	15.3334	13.3208
1297	SNP	rs41541221	31.8755	12.656	32.7612	17.9842	24.8502	19.9289	14.9918	13.04
1298	SNP	rs2735114	24.7438	12.901	35.6126	18.8884	14.4974	20.574	16.719	10.6749
1299	Amino acid	HLA-A-aa-15L	25.1321	12.1678	36.3324	18.7435	13.9935	21.537	16.5476	10.9219
1300	Amino acid	HLA-A-aa-9Y	31.7857	18.4779	31.6788	17.8147	25.4083	20.574	14.4297	13.1586
1301	Amino acid	HLA-A-aa-9F	18.6678	20.3008	33.3584	17.6156	16.1081	21.808	15.0783	10.4587
1302	Amino acid	HLA-A-aa-56R	42.4674	39.9504	31.1355	18.3593	6.89997	23.8401	16.4027	6.91542
1303	Amino acid	HLA-A-aa-62G	19.6866	18.1108	33.4551	18.3524	15.8145	20.5707	16.4314	10.4159
1304	Amino acid	HLA-A-aa-62Q	27.4584	3.80743	28.7678	18.2009	14.7662	18.9658	14.9952	10.0462
1305	Amino acid	HLA-A-aa-66K	26.3024	15.3946	35.8239	18.8052	14.7442	20.8918	16.6562	11.1838
1306	Amino acid	HLA-A-aa-70Q	26.9397	nan	28.6778	18.3329	15.6273	18.1478	15.0482	12.8668
1307	Amino acid	HLA-A-aa-74H	19.338	17.8368	33.3507	18.3711	15.7953	20.4807	16.4147	10.3756
1308	Amino acid	HLA-A-aa-90D	31.9101	15.8857	31.7956	18.2294	25.4245	19.6498	15.6276	13.0169
1309	Amino acid	HLA-A-aa-95I	24.7775	12.9965	35.513	18.8661	14.5134	20.6649	16.7199	10.6942
1310	Amino acid	HLA-A-aa-95V	19.0893	17.7587	33.3562	18.3843	15.7066	20.6094	16.4127	10.4153
1311	Amino acid	HLA-A-aa-97R	20.4198	17.9842	34.2565	18.2762	15.3349	21.5707	16.1785	10.6944
1312	Amino acid	HLA-A-aa-97I	30.2162	10.7149	29.3725	18.2503	19.114	20.2721	15.3594	13.3389
1313	Amino acid	HLA-A-aa99(NoT Y)	20.5444	21.7849	27.4966	17.9555	16.2215	20.5382	15.195	10.9454
1314	Amino acid	HLA-A-aa-99C	3.11628	22.501	21.0533	16.8259	16.3825	18.8088	13.9161	9.78199
1315	Amino acid	HLA-A-aa-105P	31.7807	15.783	31.9666	18.2132	25.3833	19.4408	15.7172	13.0531
1316	Amino acid	HLA-A-aa-107W	19.1037	17.7071	33.311	18.3712	15.7217	20.6457	16.315	10.3591
1317	Amino acid	HLA-A-aa-114(Not H)	24.7775	12.9965	35.513	18.8661	14.5134	20.6649	16.7199	10.6942
1318	Amino acid	HLA-A-aa-114R	29.8993	9.30795	30.4637	18.3801	21.1244	18.4165	14.9562	13.451
1319	Amino acid	HLA-A-aa-116(Not Y)	24.7775	12.9965	35.513	18.8661	14.5134	20.6649	16.7199	10.6942
1320	Amino acid	HLA-A-aa-116D	26.5287	16.0883	37.668	18.8831	19.3768	20.5308	16.4077	10.7948
1321	Amino acid	HLA-A-aa-127N	24.7934	13.0146	35.3728	18.8374	14.6021	20.7447	16.7481	10.6916
1322	Amino acid	HLA-A-aa-142T	19.3274	18.0053	33.24	18.3242	15.8972	20.7542	16.4094	10.4049
1323	Amino acid	HLA-A-aa-145H	19.3274	18.0053	33.24	18.3242	15.8972	20.7542	16.4094	10.4049
1324	Amino acid	HLA-A-aa-152(Not V)	30.1741	19.8365	25.8345	17.9359	21.028	21.5781	16.3707	13.8315
1325	Amino acid	HLA-A-aa-152A	31.6772	13.2674	32.3159	18.1337	24.9485	20.0887	15.3843	13.281
1326	Amino acid	HLA-A-aa-156L	29.8979	27.0996	27.587	17.5943	27.1511	21.7025	16.0617	13.4381
1327	Amino acid	HLA-A-aa-156Q	30.3202	22.2743	31.757	17.6882	25.5219	20.9662	15.003	12.6899
1328	Amino acid	HLA-A-aa-163( Not T)	32.8925	18.8342	31.9446	18.2512	25.0783	20.1136	15.64	13.2828
1329	Amino acid	HLA-A-aa-163R	32.9586	19.0106	31.9739	18.248	25.0545	20.1427	15.6336	13.3167
1330	Amino acid	HLA-A-aa-184P	23.5275	21.3468	34.9776	18.2434	18.6198	23.3609	16.1742	10.7552
1331	Amino acid	HLA-A-aa-193P	27.8834	19.1943	28.9527	17.8608	20.7484	21.025	15.2606	12.9706
1332	Amino acid	HLA-A-aa-194I	27.8834	19.1943	28.9527	17.8608	20.7484	21.025	15.2606	12.9706
1333	Amino acid	HLA-A-aa-207G	27.8834	19.1943	28.9527	17.8608	20.7484	21.025	15.2606	12.9706
1334	HLA-A*11:01	-	32.9694	12.4454	34.1191	18.2454	24.1809	19.3792	15.0593	12.4609
1335	HLA-A*02:07	-	3.11628	22.501	21.0533	16.8259	16.3825	18.8088	13.9161	9.78199
1336	Amino acid	HLA-A-aa-253E	27.8834	19.1943	28.9527	17.8608	20.7484	21.025	15.2606	12.9706
1337	Amino acid	HLA-A-aa-276L	30.1555	10.4062	29.4032	18.2483	19.1051	20.2716	15.3479	13.3421
1338	Amino acid	HLA-A-aa-294L	27.8374	19.0955	28.9722	17.856	20.7433	21.0261	15.2478	12.9686
1339	Amino acid	HLA-A-aa-321T	30.2045	10.5874	29.4099	18.2441	19.0998	20.2659	15.3915	13.3362
1340	SNP	rs41545022	31.9274	13.3	32.6761	17.9508	24.87	19.9104	14.9931	13.1244
1341	SNP	rs112863520	31.5204	13.0347	32.232	18.1316	24.9598	20.0652	15.3732	13.2806
1342	SNP	rs2975052	31.5114	12.9469	32.2138	18.1303	24.9622	20.0558	15.34	13.2791
1343	SNP	rs62390510	31.7908	12.7706	32.6904	17.9622	24.8674	19.8945	15.016	13.0956
1344	SNP	rs2975051	19.4637	18.1506	33.2034	18.3177	15.9097	20.751	16.3934	10.4068
1345	SNP	rs9260217	30.061	10.3698	29.3123	18.2502	19.108	20.2526	15.3521	13.3417
1346	SNP	rs9260218	30.0375	10.2747	29.3207	18.2523	19.1094	20.2556	15.3274	13.3445
1347	SNP	rs9260219	27.1238	15.5812	36.9446	18.7082	17.1007	23.228	16.4747	10.9003
1348	SNP	rs9260220	30.0375	10.2747	29.3207	18.2523	19.1094	20.2556	15.3274	13.3445
1349	SNP	rs2975050	19.4637	18.1506	33.2034	18.3177	15.9097	20.751	16.3934	10.4068
1350	SNP	rs9404954	19.414	18.1067	33.2162	18.3201	15.9059	20.7533	16.3986	10.4059
1351	SNP	rs9404955	19.4248	18.0916	33.2144	18.3198	15.9034	20.7503	16.3989	10.4057
1352	SNP	rs9260223	30.0726	10.2569	29.3167	18.2521	19.1094	20.2525	15.3557	13.3467
1353	SNP	rs1655896	31.6066	13.1016	32.2708	18.1375	24.965	20.0933	15.3913	13.2868
1354	SNP	rs9260224	30.0726	10.2569	29.3167	18.2521	19.1094	20.2525	15.3557	13.3467
1355	SNP	rs2975049	19.414	18.1067	33.2162	18.3201	15.9059	20.7533	16.3986	10.4059
1356	SNP	rs2975048	19.4637	18.1506	33.2034	18.3177	15.9097	20.751	16.3934	10.4068
1357	SNP	rs2523954	30.061	10.3698	29.3123	18.2502	19.108	20.2526	15.3521	13.3417
1358	SNP	rs9391669	19.4637	18.1506	33.2034	18.3177	15.9097	20.751	16.3934	10.4068
1359	SNP	rs12153924	19.1786	17.863	33.3315	18.3793	15.7169	20.6082	16.4019	10.4174
1360	SNP	rs2916804	19.3752	18.0473	33.2272	18.3223	15.9	20.7528	16.4042	10.4047
1361	SNP	rs2571383	30.1022	10.4887	29.3347	18.2515	19.1127	20.264	15.3573	13.3413
1362	SNP	rs376646	30.0726	10.2569	29.3167	18.2521	19.1094	20.2525	15.3557	13.3467
1363	SNP	rs2975047	19.3286	18.0205	33.2359	18.321	15.8931	20.7438	16.4327	10.4018
1364	SNP	rs3016022	19.3752	18.0473	33.2272	18.3223	15.9	20.7528	16.4042	10.4047
1365	SNP	rs396379	30.0726	10.2569	29.3167	18.2521	19.1094	20.2525	15.3557	13.3467
1366	SNP	rs376253	31.6066	13.1016	32.2708	18.1375	24.965	20.0933	15.3913	13.2868
1367	SNP	rs1961135	30.061	10.3698	29.3123	18.2502	19.108	20.2526	15.3521	13.3417
1368	SNP	rs2524037	30.0726	10.2569	29.3167	18.2521	19.1094	20.2525	15.3557	13.3467
1369	SNP	rs2517724	31.5653	12.9931	32.2519	18.136	24.969	20.0812	15.3861	13.2873
1370	SNP	rs56171155	31.8055	12.6552	32.7016	17.9634	24.8788	19.8935	15.0188	13.1002
1371	SNP	rs2735098	19.4285	18.1047	33.195	18.2774	15.9097	20.734	16.4076	10.409
1372	SNP	rs2517723	30.0726	10.2569	29.3167	18.2521	19.1094	20.2525	15.3557	13.3467
1373	SNP	rs2735097	19.4248	18.0916	33.2144	18.3198	15.9034	20.7503	16.3989	10.4057
1374	SNP	rs2517722	30.0726	10.2569	29.3167	18.2521	19.1094	20.2525	15.3557	13.3467
1375	SNP	rs2517721	19.4248	18.0916	33.2144	18.3198	15.9034	20.7503	16.3989	10.4057
1376	SNP	rs2735096	26.6921	16.2786	36.1697	18.8242	17.6035	22.4379	16.7011	10.6743
1377	SNP	rs2571388	19.3461	18.1001	33.1882	18.3374	15.8483	20.724	16.4117	10.42
1378	SNP	rs2517720	29.8989	9.87063	29.3775	18.2754	18.9863	20.203	15.3156	13.3255
1379	SNP	rs2517719	19.4637	18.1506	33.2034	18.3177	15.9097	20.751	16.3934	10.4068
1380	SNP	rs62390518	31.7997	12.7742	32.7208	17.9654	24.8739	19.9062	15.0248	13.1
1381	SNP	rs1632882	31.5524	13.0963	32.2418	18.1343	24.9574	20.082	15.3827	13.2823
1382	SNP	rs2517718	24.8024	13.0792	35.3565	18.8345	14.6091	20.7442	16.7418	10.6916
1383	SNP	rs3016021	27.738	19.0383	28.8881	17.8617	20.7542	21.0215	15.2612	12.9363
1384	SNP	rs62390553	31.8318	12.8972	32.7089	17.9638	24.8636	19.9069	15.0219	13.0954
1385	SNP	rs417162	29.9454	10.135	29.3329	18.2435	19.0959	20.2169	15.3324	13.3389
1386	SNP	rs28749157	19.414	18.1067	33.2162	18.3201	15.9059	20.7533	16.3986	10.4059
1387	SNP	rs13215305	19.4637	18.1506	33.2034	18.3177	15.9097	20.751	16.3934	10.4068
1388	SNP	rs13215306	19.4637	18.1506	33.2034	18.3177	15.9097	20.751	16.3934	10.4068
1389	SNP	rs13215316	19.4637	18.1506	33.2034	18.3177	15.9097	20.751	16.3934	10.4068
1390	SNP	rs28749158	19.4637	18.1506	33.2034	18.3177	15.9097	20.751	16.3934	10.4068
1391	SNP	rs13214982	19.4637	18.1506	33.2034	18.3177	15.9097	20.751	16.3934	10.4068
1392	SNP	rs28749160	19.3752	18.0473	33.2272	18.3223	15.9	20.7528	16.4042	10.4047
1393	SNP	rs9260309	30.061	10.3698	29.3123	18.2502	19.108	20.2526	15.3521	13.3417
1394	SNP	rs9260316	30.0929	10.375	29.3169	18.2536	19.1116	20.2644	15.3297	13.346
1395	SNP	rs28749161	19.4637	18.1506	33.2034	18.3177	15.9097	20.751	16.3934	10.4068
1396	SNP	rs28749162	19.4637	18.1506	33.2034	18.3177	15.9097	20.751	16.3934	10.4068
1397	SNP	rs9260321	30.0726	10.2569	29.3167	18.2521	19.1094	20.2525	15.3557	13.3467
1398	SNP	rs28894078	19.3931	18.0513	33.1986	18.3186	15.8969	20.7711	16.3952	10.4026
1399	SNP	rs28894079	19.4248	18.0916	33.2144	18.3198	15.9034	20.7503	16.3989	10.4057
1400	SNP	rs28749163	20.657	19.2932	33.5693	18.3373	17.2099	21.3573	16.4468	10.4157
1401	SNP	rs9260324	23.3905	22.2731	36.7943	18.0545	21.0559	20.7615	16.0802	10.4102
1402	SNP	rs2517716	29.95	9.945	29.23	18.2702	19.1347	20.2343	15.4066	13.166
1403	SNP	rs9260346	29.7921	9.48519	29.153	18.3038	18.9465	20.0397	15.4309	13.208
1404	SNP	rs2735094	29.6649	9.38447	29.1295	18.3414	18.6092	19.8356	15.4269	13.1582
1405	SNP	rs2517715	19.9344	18.5849	33.3311	18.302	15.9551	20.8159	16.3869	10.506
1406	SNP	rs2975045	19.9344	18.5849	33.3311	18.302	15.9551	20.8159	16.3869	10.506
1407	SNP	rs2916805	19.9344	18.5849	33.3311	18.302	15.9551	20.8159	16.3869	10.506
1408	SNP	rs56232426	31.7172	12.6005	32.6229	17.9813	24.8972	19.8908	15.0714	12.9194
1409	SNP	rs2975044	22.3825	20.114	34.683	18.2629	18.6554	23.2801	16.2229	10.3094
1410	SNP	rs2735093	19.937	18.6014	33.3269	18.2983	15.9519	20.8049	16.4098	10.5039
1411	SNP	rs2517714	23.1649	21.7889	34.2504	18.2989	19.173	22.594	16.3644	10.5519
1412	SNP	rs1632877	31.4475	12.6988	32.1661	18.1534	25.004	20.0637	15.4359	13.1113
1413	SNP	rs2517713	29.95	9.945	29.23	18.2702	19.1347	20.2343	15.4066	13.166
1414	SNP	rs2517712	19.8952	18.5259	33.3422	18.3041	15.9488	20.8153	16.3924	10.505
1415	SNP	rs2517711	19.9344	18.5849	33.3311	18.302	15.9551	20.8159	16.3869	10.506
1416	SNP	rs2517710	29.9385	10.0583	29.2256	18.2683	19.1332	20.2343	15.4031	13.1613
1417	SNP	rs11421756	19.9531	18.5661	33.3575	18.3054	15.9555	20.8242	16.3961	10.5079
1418	SNP	rs2508037	29.9385	10.0583	29.2256	18.2683	19.1332	20.2343	15.4031	13.1613
1419	SNP	rs2916806	29.9385	10.0583	29.2256	18.2683	19.1332	20.2343	15.4031	13.1613
1420	SNP	rs2975043	29.95	9.945	29.23	18.2702	19.1347	20.2343	15.4066	13.166
1421	SNP	rs2916807	29.9385	10.0583	29.2256	18.2683	19.1332	20.2343	15.4031	13.1613
1422	SNP	rs9260403	29.9385	10.0583	29.2256	18.2683	19.1332	20.2343	15.4031	13.1613
1423	SNP	rs9260405	28.37	5.21503	28.1035	18.2782	15.7144	18.372	15.3806	13.3794
1424	SNP	rs9260408	29.9385	10.0583	29.2256	18.2683	19.1332	20.2343	15.4031	13.1613
1425	Indels	NA	42.255	42.5792	33.8955	18.4756	7.3332	19.1194	15.7967	6.40296
1426	SNP	rs9260413	29.95	9.945	29.23	18.2702	19.1347	20.2343	15.4066	13.166
1427	SNP	rs9260414	29.95	9.945	29.23	18.2702	19.1347	20.2343	15.4066	13.166
1428	SNP	rs9260415	28.3842	5.12338	28.1077	18.2803	15.7106	18.3699	15.3847	13.3846
1429	SNP	rs9260421	28.3842	5.12338	28.1077	18.2803	15.7106	18.3699	15.3847	13.3846
1430	SNP	rs9260426	28.3842	5.12338	28.1077	18.2803	15.7106	18.3699	15.3847	13.3846
1431	SNP	rs9260427	28.3842	5.12338	28.1077	18.2803	15.7106	18.3699	15.3847	13.3846
1432	SNP	rs62390555	31.7321	12.4847	32.6341	17.9825	24.9087	19.8897	15.0743	12.9237
1433	SNP	rs2517709	29.9846	10.069	29.2165	18.2803	19.0052	20.1308	15.4103	13.1732
1434	SNP	rs2517708	20.2831	18.8821	33.4559	18.3745	16.1755	21.0725	16.3409	10.4991
1435	SNP	rs2517706	29.9385	10.0583	29.2256	18.2683	19.1332	20.2343	15.4031	13.1613
1436	SNP	rs114703418	31.6757	12.474	32.6041	17.9792	24.901	19.8781	15.0657	12.9194
1437	SNP	rs7747114	29.9385	10.0583	29.2256	18.2683	19.1332	20.2343	15.4031	13.1613
1438	SNP	rs7747253	28.37	5.21503	28.1035	18.2782	15.7144	18.372	15.3806	13.3794
1439	SNP	rs9260463	30.0164	10.2068	29.305	18.2534	19.1507	20.2847	15.3597	13.2619
1440	SNP	rs9260464	30.0401	10.296	29.3194	18.2512	19.1489	20.2815	15.356	13.2591
1441	SNP	rs16896724	19.9842	18.6291	33.3184	18.2996	15.9586	20.8136	16.3818	10.5068
1442	SNP	rs9260468	29.9952	10.2429	29.2577	18.2648	19.1309	20.2319	15.3956	13.1532
1443	SNP	rs9260475	28.1407	4.49621	27.8684	18.2887	15.6811	18.2903	15.3988	13.3142
1444	SNP	rs13201160	19.9446	18.5701	33.3294	18.3017	15.9527	20.813	16.3873	10.5058
1445	SNP	rs13201284	19.9446	18.5701	33.3294	18.3017	15.9527	20.813	16.3873	10.5058
1446	SNP	rs9260483	29.9431	9.82218	29.229	18.2651	19.1256	20.2043	15.3875	13.16
1447	SNP	rs9260484	29.738	9.29611	29.0788	18.2864	19.1507	20.1419	15.4423	13.1076
1448	SNP	rs9260486	29.9431	9.82218	29.229	18.2651	19.1256	20.2043	15.3875	13.16
1449	SNP	rs2916808	28.1975	4.74232	28.0006	18.2897	15.699	18.3132	15.4054	13.3102
1450	SNP	rs113251661	28.2534	4.73589	28.0284	18.2932	15.7044	18.3244	15.4148	13.3152
1451	SNP	rs28993377	19.8952	18.5259	33.3422	18.3041	15.9488	20.8153	16.3924	10.505
1452	SNP	rs1655911	31.2814	12.1793	32.0868	18.1629	25.058	20.0129	15.4579	13.0475
1453	SNP	rs9260492	28.1975	4.74232	28.0006	18.2897	15.699	18.3132	15.4054	13.3102
1454	SNP	rs2975042	29.7667	9.49322	29.1283	18.2789	19.1417	20.1854	15.4256	13.0958
1455	SNP	rs2916809	29.7667	9.49322	29.1283	18.2789	19.1417	20.1854	15.4256	13.0958
1456	Indels	NA	30.1197	11.0662	29.0864	18.3067	19.167	20.1884	15.4647	13.1909
1457	Indels	NA	29.8871	10.2841	28.9115	18.3221	19.1793	20.0851	15.4946	13.1332
1458	SNP	rs2975041	19.9842	18.6291	33.3184	18.2996	15.9586	20.8136	16.3818	10.5068
1459	SNP	rs9260500	28.173	4.67737	27.9851	18.2919	15.6988	18.315	15.4094	13.3132
1460	SNP	rs9260599	29.9462	9.69789	29.3475	18.2996	19.1403	20.3308	15.4105	12.994
1461	SNP	rs28780071	19.9957	18.6278	33.3954	18.3028	15.9622	20.8526	16.3907	10.5099
1462	SNP	rs16896742	25.7731	17.0435	27.4415	17.8499	18.3666	18.8739	15.406	12.969
1463	SNP	rs9260603	28.0069	20.4138	28.633	17.9223	21.3001	20.5022	15.4358	12.7804
1464	SNP	rs28780072	19.945	18.5704	33.378	18.3018	15.9523	20.8416	16.3873	10.5058
1465	SNP	rs7763507	29.934	9.8671	29.2201	18.2751	19.1423	20.2481	15.4193	13.1741
1466	SNP	rs9280816	26.9136	17.6696	28.5154	17.8351	20.8781	20.8684	15.3083	12.6162
1467	SNP	rs9260614	29.8931	9.75007	29.1976	18.2738	19.1376	20.2366	15.4142	13.1741
1468	SNP	rs7767668	28.4387	5.27663	28.127	18.2391	15.7357	18.4206	15.4193	13.3991
1469	SNP	rs9260618	31.9559	14.3278	32.2089	18.0919	24.9158	20.1724	15.4812	13.1183
1470	SNP	rs9260619	31.8022	13.8595	32.1506	18.1288	24.93	20.1133	15.4514	13.1139
1471	SNP	rs9260620	30.2847	9.16673	31.164	18.135	21.3205	18.314	15.4418	13.3346
1472	SNP	rs4713267	22.9566	21.5751	34.158	18.2782	19.1743	22.6089	16.3367	10.5572
1473	SNP	rs9260623	31.5099	12.8817	32.1965	18.1534	24.994	20.0741	15.4375	13.1077
1474	SNP	rs7768235	28.3299	5.1272	28.1261	18.2756	15.7445	18.3575	15.3753	13.3813
1475	SNP	rs9260632	31.4689	12.7737	32.1775	18.1519	24.9978	20.0619	15.4323	13.1078
1476	SNP	rs3115636	19.9846	18.6295	33.3669	18.2996	15.9586	20.8422	16.382	10.5068
1477	SNP	rs62392214	31.7533	12.568	32.6453	17.9813	24.9027	19.8881	15.0709	12.9205
1478	SNP	rs2571389	28.2842	4.8884	28.0492	18.2827	15.6972	18.3554	15.3873	13.3938
1479	SNP	rs2571390	29.9187	9.85918	29.2152	18.2397	19.1728	20.2249	15.4013	13.1653
1480	SNP	rs9378140	30.3208	35.2793	30.6121	17.4453	19.0707	22.618	15.8729	11.2884
1481	SNP	rs2844810	29.8837	9.6396	29.2325	18.2817	19.1507	20.2081	15.402	13.1786
1482	SNP	rs2571391	19.9809	18.6124	33.3179	18.2999	15.9187	20.8398	16.3273	10.5056
1483	SNP	rs436003	32.6017	14.4489	29.8164	17.7272	24.6022	18.71	14.7602	12.7711
1484	SNP	rs2571392	21.0297	19.6436	33.3776	18.2682	16.1692	21.052	16.2991	10.5872
1485	SNP	rs143009074	20.8668	19.3371	33.4706	18.3752	16.0905	21.0455	16.3859	10.5702
1486	SNP	rs2735090	21.3219	19.8505	33.2325	18.2676	16.0547	21.3785	16.2915	10.5553
1487	SNP	rs375960190	23.7042	21.8854	33.7513	18.2895	16.5039	21.2907	16.4455	10.8164
1488	SNP	rs2735089	24.369	22.8642	34.3219	18.3541	19.2175	22.7565	16.4439	10.6258
1489	SNP	rs2571393	24.0837	22.4783	34.2738	18.3142	19.2527	22.7815	16.3487	10.5787
1490	SNP	rs2571394	20.5847	19.0334	33.377	18.3052	16.0645	21.0338	16.3662	10.5017
1491	SNP	rs2517702	20.7838	19.1755	33.3187	18.2684	15.3046	21.1076	16.4044	10.5487
1492	SNP	rs117485380	32.9122	14.2033	30.2127	17.5907	24.5842	18.5237	14.3716	12.5761
1493	SNP	rs62392216	32.8514	14.0589	30.2858	17.6003	24.6182	18.5455	14.3931	12.5889
1494	SNP	rs2517701	20.5802	18.9547	33.2635	18.3608	15.8834	21.0444	16.3988	10.505
1495	SNP	rs115200927	32.8639	14.0911	30.2489	17.6	24.6128	18.5251	14.3944	12.5891
1496	SNP	rs115280716	32.8639	14.0911	30.2489	17.6	24.6128	18.5251	14.3944	12.5891
1497	SNP	rs114905642	32.8639	14.0911	30.2489	17.6	24.6128	18.5251	14.3944	12.5891
1498	SNP	rs2735085	31.1676	10.0719	29.2927	17.6351	20.6212	16.547	14.3429	12.7747
1499	SNP	rs2394246	31.3328	10.5857	29.3665	17.6304	20.5965	16.5957	14.3101	12.706
1500	SNP	rs2523937	31.2274	10.4307	29.1968	17.6649	20.5699	16.5397	14.2577	12.6882
1501	SNP	rs2735083	31.317	10.4088	29.3279	17.6328	20.6071	16.5834	14.3135	12.7133
1502	SNP	rs2523936	31.3379	10.4059	29.3126	17.6402	20.6192	16.6073	14.2995	12.7215
1503	SNP	rs2517695	31.2939	10.3227	29.3132	17.6379	20.6174	16.5894	14.3246	12.721
1504	SNP	rs2571400	26.7582	17.7181	30.1201	17.8928	22.7027	19.2261	15.3958	12.6578
1505	SNP	rs2735082	26.1888	24.9208	36.1098	18.4589	23.7978	22.4461	16.1172	10.6927
1506	SNP	rs55897388	32.8639	14.0911	30.2489	17.6	24.6128	18.5251	14.3944	12.5891
1507	SNP	rs2508035	20.4211	18.8173	33.3246	18.4182	15.7231	20.8925	16.4047	10.4829
1508	SNP	rs116174003	32.8459	14.1832	30.243	17.5993	24.6015	18.5289	14.3928	12.5852
1509	SNP	rs2523935	23.0992	21.9914	35.4218	18.4751	20.7724	20.8318	16.1275	10.6383
1510	SNP	rs17179992	32.8639	14.0911	30.2489	17.6	24.6128	18.5251	14.3944	12.5891
1511	SNP	rs34866759	23.0487	21.9485	35.4366	18.4776	20.776	20.833	16.1316	10.6373
1512	SNP	rs62388660	32.8459	14.1832	30.243	17.5993	24.6015	18.5289	14.3928	12.5852
1513	SNP	rs4713269	23.1675	22.0601	35.4397	18.4789	20.7768	20.8297	16.1389	10.6453
1514	SNP	rs2394247	23.3771	22.253	35.4126	18.4833	20.7836	20.8489	16.1029	10.6613
1515	SNP	rs56262516	34.9034	19.1021	30.6306	17.8024	22.5204	18.8312	14.6739	12.5974
1516	SNP	rs9260734	31.4051	11.289	28.4055	17.5594	18.3643	18.3447	14.7212	12.6121
1517	SNP	rs9260735	31.4435	11.3195	28.4347	17.5597	18.3652	18.3489	14.7222	12.6114
1518	SNP	rs9393984	20.321	18.7395	33.3068	18.4263	15.7212	20.8817	16.3928	10.4445
1519	SNP	rs9357088	20.6117	18.9776	33.3617	18.4153	15.7476	20.8831	16.3732	10.4547
1520	SNP	rs3903160	20.6957	19.0516	33.3868	18.4141	15.7956	20.8617	16.3718	10.4588
1521	SNP	rs3873283	31.4393	11.3898	28.4739	17.5581	18.3646	18.377	14.7187	12.6092
1522	SNP	rs2844806	28.2023	20.8979	29.4323	17.8831	21.0278	20.3974	15.8904	12.744
1523	SNP	rs6457110	22.0811	20.1244	35.712	18.4029	20.4969	21.4397	16.0052	10.4118
1524	SNP	rs77321096	23.2451	21.4962	33.6293	18.5232	16.1858	21.0178	16.4179	10.7228
1525	SNP	rs541005547	23.5754	21.6966	33.8557	18.4852	16.2992	21.2647	16.3805	10.7481
1526	SNP	rs564022765	26.188	23.9905	34.156	18.5176	16.6375	21.4759	16.3364	10.8193
1527	SNP	rs6914699	21.9241	20.09	35.7312	18.4168	20.4786	21.3704	16.0086	10.4186
1528	SNP	rs6935024	23.0057	21.8925	35.4047	18.4798	20.7809	20.806	16.1359	10.6362
1529	SNP	rs2571405	28.8514	18.8233	36.1982	18.2627	18.4279	20.0962	15.2947	10.4602
1530	SNP	rs6935189	22.9555	21.8492	35.4196	18.4821	20.7846	20.8072	16.1401	10.6353
1531	SNP	rs6935198	22.9555	21.8492	35.4196	18.4821	20.7846	20.8072	16.1401	10.6353
1532	SNP	rs6935053	22.9555	21.8492	35.4196	18.4821	20.7846	20.8072	16.1401	10.6353
1533	SNP	rs6914900	22.9555	21.8492	35.4196	18.4821	20.7846	20.8072	16.1401	10.6353
1534	SNP	rs4713270	23.0484	21.9481	35.3901	18.4774	20.7765	20.8074	16.1315	10.6373
1535	SNP	rs3869062	32.8649	14.1199	30.2	17.5971	24.6022	18.4916	14.3865	12.584
1536	SNP	rs34811773	23.1612	22.0122	35.419	18.4903	20.7997	20.8362	16.1382	10.6525
1537	SNP	rs4713271	22.2052	20.2126	35.7562	18.4079	20.506	21.3975	15.9978	10.4283
1538	SNP	rs4713272	21.9923	20.0447	35.7129	18.4099	20.5535	21.328	15.9983	10.4195
1539	SNP	rs6920709	22.3786	20.4265	35.756	18.4627	20.5146	21.4286	15.9714	10.4224
1540	SNP	rs6941153	22.553	20.5711	35.7486	18.4079	20.5079	21.4278	15.963	10.4661
1541	SNP	rs4713273	23.7129	21.5694	35.8318	18.4275	20.5901	21.5724	16.0821	10.5123
1542	SNP	rs6941600	23.0412	21.9031	35.4222	18.4633	20.7844	20.753	16.1257	10.5971
1543	SNP	rs9260757	22.1387	20.1795	35.7169	18.4612	20.604	21.3506	15.9555	10.3959
1544	SNP	rs9378188	19.3269	20.8289	32.2507	18.0275	16.1894	21.6607	15.2587	10.8038
1545	SNP	rs3893464	22.6153	21.1704	36.6347	18.2325	20.5198	21.5291	16.3129	10.3802
1546	SNP	rs4538750	23.0578	21.9266	35.4549	18.4739	20.8142	20.7948	16.124	10.6353
1547	SNP	rs4391295	23.1007	21.9825	35.4402	18.4717	20.8094	20.7964	16.1197	10.6364
1548	SNP	rs4248140	21.823	19.8881	35.7875	18.4538	20.3085	21.2901	15.988	10.3791
1549	SNP	rs2517674	28.9094	19.1552	37.2832	18.1602	18.2928	20.0323	15.5906	10.3816
1550	SNP	rs4248141	23.0484	21.9481	35.3901	18.4774	20.7765	20.8074	16.1315	10.6373
1551	SNP	rs376169130	23.0484	21.9481	35.3901	18.4774	20.7765	20.8074	16.1315	10.6373
1552	SNP	rs376169130	22.3406	20.9048	36.7652	18.2899	20.347	21.4057	16.3158	10.3535
1553	SNP	rs4248143	23.0057	21.8925	35.4047	18.4798	20.7809	20.806	16.1359	10.6362
1554	SNP	rs17180093	32.8874	14.133	30.2596	17.6036	24.6135	18.5161	14.4047	12.5924
1555	SNP	rs17180107	32.9439	14.269	30.2653	17.6059	24.6015	18.536	14.388	12.5552
1556	SNP	rs4959037	23.166	22.0382	35.4298	18.4724	20.8099	20.8074	16.1233	10.6404
1557	SNP	rs4959038	23.1137	22.0038	35.3797	18.4781	20.777	20.8184	16.1351	10.6413
1558	SNP	rs6927487	23.1007	21.9825	35.4402	18.4717	20.8094	20.7964	16.1197	10.6364
1559	SNP	rs12175093	23.0484	21.9481	35.3901	18.4774	20.7765	20.8074	16.1315	10.6373
1560	SNP	rs73727620	22.9618	21.8735	35.331	18.4443	20.7891	20.7708	16.12	10.6385
1561	SNP	rs9885630	37.6192	20.6029	31.1568	17.6582	21.8952	20.2324	14.6712	12.588
1562	SNP	rs12198625	22.9722	21.8758	35.4196	18.4819	20.7836	20.8094	16.1686	10.6362
1563	SNP	rs12193100	22.9978	21.9048	35.4051	18.4799	20.7802	20.8085	16.1357	10.6362
1564	SNP	rs12193110	23.0502	21.9393	35.4553	18.4742	20.813	20.7975	16.1238	10.6353
1565	SNP	rs12206499	22.9555	21.8492	35.4196	18.4821	20.7846	20.8072	16.1401	10.6353
1566	SNP	rs12200176	23.0075	21.8834	35.4701	18.4764	20.8176	20.7959	16.1282	10.6341
1567	SNP	rs12193208	23.0075	21.8834	35.4701	18.4764	20.8176	20.7959	16.1282	10.6341
1568	SNP	rs138973185	32.8874	14.133	30.2596	17.6036	24.6135	18.5161	14.4047	12.5924
1569	SNP	rs4713274	20.408	18.817	33.3059	18.4214	15.7249	20.8752	16.4136	10.4859
1570	SNP	rs11752303	20.3674	18.7575	33.3166	18.4237	15.7183	20.8745	16.4191	10.4848
1571	SNP	rs66503418	23.1655	22.018	35.4542	18.472	20.8557	20.8306	16.1522	10.6815
1572	SNP	rs4713275	20.4768	18.8668	33.2958	18.4186	15.7731	20.9038	16.4395	10.5319
1573	SNP	rs2256539	30.8972	23.3395	36.2074	18.3932	18.7289	20.0045	15.6368	11.6946
1574	SNP	rs4713276	23.5065	22.1669	35.2291	18.4791	20.7585	21.0917	16.0287	10.5884
1575	SNP	rs1061537	22.9846	21.328	36.3973	18.2417	20.43	21.8327	16.2157	10.2944
1576	SNP	rs3202637	33.712	19.7537	29.8814	17.8791	24.4897	18.6227	14.4665	12.9531
1577	SNP	rs6939037	32.9122	14.581	30.5482	17.5805	24.4719	18.3845	14.5028	12.8428
1578	SNP	rs2517671	28.43	20.3888	30.9825	17.8798	26.1412	20.6321	15.5355	12.5186
1579	SNP	rs6916422	22.6295	21.5839	35.312	18.495	20.8094	20.7506	16.1374	10.5507
1580	SNP	rs6916451	22.587	21.5278	35.3267	18.4974	20.8139	20.7488	16.1418	10.5493
1581	SNP	rs17186566	32.959	14.3429	30.3547	17.588	24.5859	18.5343	14.3892	12.768
1582	SNP	rs9378141	22.4857	21.4407	35.3325	18.5024	20.8225	20.7513	16.1503	10.5473
1583	SNP	rs9378142	22.4857	21.4407	35.3325	18.5024	20.8225	20.7513	16.1503	10.5473
1584	SNP	rs9404959	22.4857	21.4407	35.3325	18.5024	20.8225	20.7513	16.1503	10.5473
1585	SNP	rs12195260	22.4857	21.4407	35.3325	18.5024	20.8225	20.7513	16.1503	10.5473
1586	SNP	rs7754245	33.8703	20.7324	30.3903	17.9234	24.1667	18.5441	14.6289	12.9763
1587	SNP	rs12202241	22.5436	21.6045	35.3577	18.4577	20.8324	20.8066	16.2168	10.5852
1588	SNP	rs12195207	25.3787	24.3356	36.188	18.4699	23.9226	22.1876	16.1869	10.6533
1589	SNP	rs2517670	30.1236	22.1655	35.9658	18.3435	18.7762	19.8608	15.4653	10.8814
1590	SNP	rs17180227	32.8986	14.2993	30.3222	17.5897	24.5879	18.4896	14.3657	12.769
1591	SNP	rs2735080	30.2888	22.4222	36.0585	18.4142	18.7791	19.9727	15.4624	10.8887
1592	SNP	rs2735079	29.5099	21.1292	35.9527	18.3079	18.6694	19.7162	15.4337	10.7956
1593	SNP	rs2523968	30.0299	21.9821	36.0164	18.3451	18.7698	19.8125	15.4873	10.8742
1594	SNP	rs9260794	32.6463	15.2162	29.6173	17.7284	24.3222	18.4938	14.169	12.7838
1595	SNP	rs435766	30.2128	22.3038	35.9314	18.2818	18.7886	19.8404	15.4824	10.8935
1596	SNP	rs380924	30.2426	22.2931	35.9574	18.2844	18.7932	19.848	15.4891	10.8962
1597	SNP	rs2523957	30.217	22.4008	35.8681	18.2629	18.7602	19.8665	15.5264	10.9031
1598	SNP	rs5009448	32.1848	17.1843	28.6169	16.9578	21.3535	17.2412	14.6676	13.3965
1599	SNP	rs2256919	30.5134	22.7174	35.8407	18.3331	18.5333	19.7673	15.435	10.856
1600	SNP	rs2394249	32.9348	14.54	30.2327	17.5216	24.5072	18.4991	14.3995	12.7135
1601	SNP	rs4959010	23.024	21.9666	35.4285	18.4027	20.7809	20.8726	16.1992	10.5632
1602	SNP	rs56289102	32.9598	14.6321	30.3185	17.5174	24.5458	18.5194	14.4203	12.7567
1603	SNP	rs9295825	20.3325	18.7857	33.3275	18.3396	15.721	20.9378	16.484	10.4009
1604	SNP	rs9260810	31.3775	11.7838	27.3982	17.5857	18.4764	18.607	14.4019	12.7757
1605	SNP	rs437941	29.4291	22.8128	30.3853	17.9566	26.543	20.6755	15.5072	12.7333
1606	SNP	rs9260815	33.8533	20.3371	29.9401	17.7799	24.334	18.6716	14.5683	12.9097
1607	SNP	rs9260816	32.5849	15.0684	29.5385	17.6782	24.3361	18.5275	14.1881	12.782
1608	SNP	rs444252	30.5016	22.7044	35.8671	18.2946	18.5366	19.7945	15.466	10.857
1609	SNP	rs9366750	20.2916	18.7258	33.3381	18.3418	15.7142	20.937	16.4895	10.3996
1610	SNP	rs2523948	30.435	22.6128	35.8665	18.2927	18.5645	19.7719	15.4573	10.8505
1611	SNP	rs2523946	30.7106	24.6955	30.8841	17.9431	26.1053	20.9706	15.4915	13.0683
1612	SNP	rs3823352	22.9809	21.9108	35.4432	18.4048	20.7854	20.8713	16.2037	10.5618
1613	SNP	rs3823353	22.9303	21.8674	35.4584	18.4072	20.7891	20.8726	16.208	10.5607
1614	SNP	rs3823354	22.9303	21.8674	35.4584	18.4072	20.7891	20.8726	16.208	10.5607
1615	SNP	rs2844804	29.4291	22.8128	30.3853	17.9566	26.543	20.6755	15.5072	12.7333
1616	SNP	rs41271924	22.8935	21.8256	35.4033	18.4088	20.7943	20.848	16.2122	10.5607
1617	SNP	rs3823358	22.8834	21.8286	35.3995	18.4055	20.7881	20.838	16.2045	10.5586
1618	SNP	rs3823359	33.8459	20.4295	29.9389	17.7791	24.323	18.6776	14.5675	12.9055
1619	SNP	rs2523945	30.8193	24.8821	30.9034	17.9431	26.0654	20.9846	15.4923	13.0613
1620	SNP	rs36019691	23.024	21.9666	35.4285	18.4027	20.7809	20.8726	16.1992	10.5632
1621	SNP	rs35835721	23.024	21.9666	35.4285	18.4027	20.7809	20.8726	16.1992	10.5632
1622	SNP	rs41265816	23.024	21.9666	35.4285	18.4027	20.7809	20.8726	16.1992	10.5632
1623	SNP	rs41265820	23.024	21.9666	35.4285	18.4027	20.7809	20.8726	16.1992	10.5632
1624	SNP	rs62388723	32.919	14.553	30.2375	17.4753	24.5144	18.5399	14.439	12.7167
1625	SNP	rs393282	30.7825	24.8184	30.9024	17.9439	26.0817	20.9825	15.494	13.0646
1626	SNP	rs41265824	20.2821	18.7404	33.3399	18.342	15.7167	20.9401	16.4891	10.3998
1627	SNP	rs67348472	22.9731	21.9234	35.4435	18.4051	20.7846	20.8739	16.2035	10.5621
1628	SNP	rs35066870	23.024	21.9666	35.4285	18.4027	20.7809	20.8726	16.1992	10.5632
1629	SNP	rs35159526	23.024	21.9666	35.4285	18.4027	20.7809	20.8726	16.1992	10.5632
1630	SNP	rs6942179	23.024	21.9666	35.4285	18.4027	20.7809	20.8726	16.1992	10.5632
1631	SNP	rs2232237	23.024	21.9666	35.4285	18.4027	20.7809	20.8726	16.1992	10.5632
1632	SNP	rs378971	29.5268	22.223	30.813	17.9052	25.9634	21.2403	15.3133	12.9462
1633	SNP	rs6904029	22.9809	21.9108	35.4432	18.4048	20.7854	20.8713	16.2037	10.5618
1634	SNP	rs6903753	24.7809	23.6426	35.7899	18.3621	20.6358	21.1944	16.1476	11.0474
1635	SNP	rs2071568	22.9731	21.9234	35.4435	18.4051	20.7846	20.8739	16.2035	10.5621
1636	SNP	rs2394251	31.942	14.2779	29.4896	17.7913	24.3133	18.0326	14.2336	12.3506
1637	SNP	rs2893999	32.8969	14.4843	30.2036	17.4766	24.5224	18.5148	14.4143	12.719
1638	SNP	rs3823368	32.8969	14.4843	30.2036	17.4766	24.5224	18.5148	14.4143	12.719
1639	SNP	rs3823369	23.1797	22.0168	35.0777	18.3622	19.1679	21.1339	16.2366	10.8814
1640	SNP	rs2245961	26.5204	15.195	33.9344	18.226	13.3352	19.6726	15.4076	10.1046
1641	SNP	rs3823374	22.179	21.0222	34.9194	18.2531	19.9101	21.0538	16.2065	10.4642
1642	SNP	rs3823375	22.1608	21.0216	34.9767	18.2996	20.0406	21.0648	16.1948	10.4592
1643	SNP	rs3823376	21.8821	20.3271	36.2699	18.0991	19.7206	21.7506	16.345	10.1862
1644	SNP	rs3823377	22.2125	21.1012	35.0964	18.2878	20.4403	21.0608	16.1464	10.4547
1645	SNP	rs2844803	29.4309	22.0359	30.8139	17.9045	26.0443	21.2291	15.2727	12.9535
1646	SNP	rs3823379	19.7665	17.5955	34.4724	18.0952	15.2822	21.9439	16.5693	10.0595
1647	SNP	rs2735075	30.1596	23.0002	31.6082	17.7929	25.8389	21.2228	15.5139	12.8765
1648	SNP	rs2246069	29.9311	22.7474	30.9337	17.9496	25.8719	21.0947	15.3103	12.9801
1649	SNP	rs4713279	20.5527	18.8604	33.3396	18.3727	15.7165	20.9223	16.3877	10.3948
1650	SNP	rs56149225	36.8834	25.7506	31.1761	17.7932	23.4241	19.1446	15.3537	12.643
1651	SNP	rs4947244	20.8356	19.2182	33.6218	18.4697	15.751	21.6366	16.4725	10.4968
1652	Indels	NA	24.3737	24.9412	32.9274	18.1335	16.7016	22.6247	15.311	11.806
1653	SNP	rs4959039	21.0464	19.3597	33.6245	18.4639	15.7696	21.6362	16.4603	10.5018
1654	SNP	rs16896851	36.927	25.8661	31.2009	17.8353	23.4157	19.1632	15.36	12.6436
1655	SNP	rs17180836	37.0522	26.1516	31.2406	17.8348	23.3763	19.1905	15.3557	12.6726
1656	SNP	rs4959040	20.8474	19.2756	33.4116	18.4692	15.7577	21.504	16.4706	10.4985
1657	SNP	rs56211051	37.205	25.9087	31.1294	17.9176	23.228	19.0875	15.3377	12.5372
1658	SNP	rs9295826	20.762	19.2101	33.4653	18.4769	15.7515	21.4912	16.4896	10.5005
1659	SNP	rs58161072	37.1744	25.8122	31.1299	17.9183	23.2387	19.0576	15.3394	12.5396
1660	SNP	rs17193739	37.1744	25.8122	31.1299	17.9183	23.2387	19.0576	15.3394	12.5396
1661	SNP	rs9393986	20.8665	19.3653	33.514	18.5014	15.7423	21.4874	16.4362	10.4844
1662	SNP	rs2286404	37.1834	25.901	31.1289	17.9179	23.2286	19.0651	15.3631	12.5364
1663	SNP	rs2275855	20.8145	19.3193	33.4789	18.4599	15.7022	21.4903	16.4411	10.4443
1664	SNP	rs2275854	36.5507	25.6538	30.6003	18.0904	23.1343	19.0551	15.1687	12.5722
1665	SNP	rs4713281	20.7215	19.2143	33.5021	18.4648	15.6908	21.4939	16.4515	10.4419
1666	SNP	rs16896044	37.1744	25.8122	31.1299	17.9183	23.2387	19.0576	15.3394	12.5396
1667	SNP	rs62388749	37.1628	25.9007	31.1287	17.9179	23.2291	19.065	15.3375	12.5366
1668	SNP	rs141548494	36.4546	23.2716	30.7865	18.0354	23.1603	18.8294	15.2062	12.4693
1669	SNP	rs9357092	20.7729	19.2217	33.4084	18.4264	15.7435	21.5259	16.5331	10.4976
1670	SNP	rs56073777	37.217	25.9147	31.1919	17.9205	23.2314	19.0982	15.3201	12.58
1671	SNP	rs9348835	20.7724	19.2596	33.4897	18.4623	15.6953	21.4908	16.4465	10.443
1672	SNP	rs4711206	20.8145	19.3193	33.4789	18.4599	15.7022	21.4903	16.4411	10.4443
1673	SNP	rs3132684	33.4029	27.8483	33.8989	18.7124	15.2912	20.228	16.3388	10.551
1674	SNP	rs6457127	20.9666	19.4536	33.5146	18.4612	15.7249	21.512	16.4473	10.4541
1675	SNP	rs62388750	37.103	25.73	31.1304	17.9165	23.2391	19.0441	15.3344	12.5784
1676	SNP	rs62388752	37.1518	25.7562	31.1197	17.902	23.2675	19.0667	15.3843	12.6021
1677	SNP	rs16896923	37.1626	25.7685	31.1057	17.9048	23.2229	19.0777	15.3663	12.5243
1678	SNP	rs62388754	37.1942	25.8658	31.125	17.9041	23.2603	19.0855	15.3647	12.5632
1679	SNP	rs33959627	19.4907	20.9531	32.3382	18.0255	16.0781	22.311	15.3249	10.7476
1680	SNP	rs4711207	20.7762	19.2104	33.447	18.4362	15.7215	21.504	16.4976	10.4645
1681	SNP	rs9405044	20.7959	19.2183	33.4157	18.429	15.7156	21.4817	16.4807	10.4603
1682	SNP	rs62388755	37.1942	25.8658	31.125	17.9041	23.2603	19.0855	15.3647	12.5632
1683	SNP	rs3910312	20.6676	19.104	33.4408	18.4377	15.7042	21.4947	16.5002	10.4589
1684	SNP	rs9393987	20.9048	19.3026	33.4629	18.4394	15.7457	21.4781	16.486	10.442
1685	SNP	rs10580504	20.6121	19.0535	33.4514	18.4406	15.6968	21.4959	16.5056	10.4566
1686	SNP	rs9380150	22.6584	21.1004	33.8598	18.3838	15.862	21.7873	16.408	10.9776
1687	SNP	rs114315683	37.1942	25.8658	31.125	17.9041	23.2603	19.0855	15.3647	12.5632
1688	SNP	rs62388756	37.1942	25.8658	31.125	17.9041	23.2603	19.0855	15.3647	12.5632
1689	SNP	rs62388757	37.2437	26.1594	31.1492	17.8921	23.2621	19.1145	15.3588	12.5857
1690	SNP	rs7766469	21.1457	19.5733	33.45	18.4364	15.7416	21.551	16.4794	10.4526
1691	SNP	rs56185319	37.3957	26.5092	31.1891	17.8877	23.1453	19.266	15.3719	12.5268
1692	SNP	rs9393988	20.7828	19.2167	33.4729	18.4396	15.7212	21.5129	16.5067	10.4662
1693	SNP	rs9261245	25.8703	17.6757	30.2054	18.0216	21.7878	20.128	14.8462	9.95234
1694	SNP	rs9380151	4.04857	22.768	21.7414	16.8925	16.2977	18.7525	14.0394	9.79724
1695	SNP	rs56378970	37.1373	25.5403	31.0994	17.8716	23.2212	19.0835	15.3102	12.5005
1696	SNP	rs56181708	37.0463	25.49	30.9809	17.8771	23.1929	19.0241	15.3196	12.4978
1697	SNP	rs66510508	20.0901	18.2196	34.524	18.1519	15.1805	22.2269	16.714	10.225
1698	Indels	NA	20.0901	18.2196	34.524	18.1519	15.1805	22.2269	16.714	10.225
1699	SNP	rs62390160	37.2327	26.0534	31.1041	17.9024	23.1921	19.1005	15.361	12.5174
1700	SNP	rs55808509	37.2645	26.1513	31.1234	17.9017	23.2293	19.1083	15.3594	12.556
1701	SNP	rs9366752	20.6345	19.1191	33.4567	18.4708	15.6944	21.4516	16.492	10.4533
1702	SNP	rs10484549	37.2427	26.0774	31.128	17.9024	23.2366	19.1054	15.3617	12.558
1703	SNP	rs62390162	37.2314	26.1663	31.1269	17.902	23.227	19.1129	15.3598	12.5547
1704	SNP	rs9295829	20.7187	19.1496	33.4284	18.4352	15.7086	21.4917	16.495	10.4599
1705	SNP	rs56270681	37.2533	26.2403	31.1226	17.901	23.2196	19.1158	15.3575	12.5528
1706	SNP	rs16896970	37.2314	26.1663	31.1269	17.902	23.227	19.1129	15.3598	12.5547
1707	SNP	rs3807031	19.4215	20.908	32.322	18.0269	16.0713	22.3134	15.3276	10.7469
1708	SNP	rs17187693	37.2645	26.1513	31.1234	17.9017	23.2293	19.1083	15.3594	12.556
1709	SNP	rs9393989	20.761	19.2095	33.4178	18.4329	15.7156	21.4911	16.4895	10.4612
1710	SNP	rs10947050	20.7655	19.2145	33.4199	18.4326	15.7185	21.493	16.4892	10.4624
1711	SNP	rs12200084	20.6702	19.1076	33.4365	18.434	15.7016	21.5123	16.4915	10.4569
1712	SNP	rs62390181	37.3246	26.3713	31.1705	17.9031	23.2088	19.1615	15.3901	12.5532
1713	SNP	rs9295830	19.6253	21.0605	32.3587	18.0125	16.159	22.4168	15.2955	10.7838
1714	SNP	rs4711209	20.6859	19.0773	33.4025	18.4244	15.7701	21.5635	16.5291	10.4885
1715	SNP	rs2057728	21.4108	19.2979	33.9278	18.3498	15.6872	21.5964	17.1866	10.3971
1716	SNP	rs6904455	21.4303	19.3591	33.8871	18.3581	15.6977	21.5977	17.1813	10.365
1717	SNP	rs1116222	40.4031	39.2738	29.3624	18.5926	5.30268	21.5635	16.8576	7.54975
1718	SNP	rs1116221	41.5957	40.8102	30.4198	18.4582	8.05178	22.0821	16.6908	8.58922
1719	SNP	rs2844796	40.3803	39.2852	29.1455	18.6562	4.50473	21.3995	16.9855	7.27051
1720	SNP	rs2248289	41.7033	41.1626	30.2918	18.5792	7.75647	21.768	16.7142	8.39416
1721	SNP	rs2517664	41.4142	37.6938	29.2345	18.3191	nan	20.6908	16.0006	6.79156
1722	SNP	rs3778620	21.7025	27.8193	28.8526	17.561	19.753	21.8511	16.3595	10.8011
1723	SNP	rs62390186	28.2159	34.7838	27.5632	17.4807	16.6576	19.9983	14.5065	10.3897
1724	SNP	rs12530114	38.7354	35.5482	31.8554	17.6788	14.9918	24.3054	15.8348	8.70421
1725	SNP	rs7383537	39.5974	36.5777	32.4027	17.6921	15.2884	24.2931	15.8589	9.24857
1726	SNP	rs3815096	36.3883	30.6256	31.5064	17.3694	14.6694	24.1547	14.7622	8.9535
1727	SNP	rs2023471	35.2742	29.0695	30.9527	17.3366	14.3655	24.0885	14.7005	8.35892
1728	SNP	rs2074483	36.787	31.2193	33.0315	16.9743	18.2	23.7219	14.5112	8.20475
1729	SNP	rs9378220	29.3904	30.4009	24.5171	17.2349	15.6265	17.8608	13.8386	9.84832
1730	SNP	rs3734837	29.4042	35.0342	28.2976	17.4571	16.6882	19.7627	14.6741	10.343
1731	SNP	rs62390201	29.3867	35.0426	28.305	17.4584	16.6891	19.7852	14.6568	10.343
1732	SNP	rs62390202	29.3869	35.0575	28.2916	17.4584	16.6889	19.7852	14.6568	10.343
1733	SNP	rs9366753	29.4645	35.0959	28.3302	17.4866	16.7447	19.7796	14.6686	10.3713
1734	SNP	rs9393991	4.13112	23.4589	21.2016	16.797	16.382	18.7857	14.3476	9.85325
1735	SNP	rs17188015	28.9905	34.9034	28.1784	17.38	16.6704	19.6897	14.6085	10.3459
1736	SNP	rs3815081	29.2978	34.8703	28.2752	17.3805	16.7307	19.7552	14.6114	10.3849
1737	SNP	rs9368622	29.8703	35.3285	28.3872	17.43	16.7902	19.9263	14.6424	10.4257
1738	SNP	rs3734840	31.0311	39.3739	29.9187	17.5751	16.7812	19.6544	14.9751	10.5246
1739	SNP	rs17188113	28.971	35.154	27.9205	17.2683	16.6668	19.7414	14.4595	10.3372
1740	SNP	rs2074477	28.9147	35.1342	27.9007	17.2674	16.6615	19.7371	14.4595	10.3077
1741	SNP	rs41272587	28.9889	35.1612	27.914	17.2688	16.6694	19.7445	14.4613	10.3118
1742	SNP	rs56307380	28.9322	35.1483	27.9158	17.2652	16.66	19.7305	14.476	10.3074
1743	SNP	rs41272591	29.1044	35.3055	27.9281	17.2256	16.7047	19.7778	14.4725	10.3356
1744	SNP	rs9366754	33.277	39.1844	31.0534	17.5923	16.9606	23.6751	14.5502	10.4056
1745	SNP	rs61285697	33.2414	39.244	31.1859	17.6772	17.0178	23.6517	14.5795	10.504
1746	SNP	rs12175655	33.1473	39.1244	31.004	17.5899	16.9446	23.6611	14.5461	10.3482
1747	SNP	rs2239531	33.2033	39.1465	30.9776	17.5887	16.9488	23.6501	14.542	10.3489
1748	SNP	rs117565607	3.84013	23.5782	20.9983	16.8114	16.3991	18.5207	14.3509	9.86519
1749	SNP	rs2284171	33.4304	39.2299	30.9872	17.5727	16.9859	23.6267	14.5504	10.3481
1750	SNP	rs9391802	32.9872	39.041	31.0065	17.6008	16.9048	23.631	14.5047	10.3228
1751	SNP	rs9348838	34.9359	39.5021	31.3632	17.669	17.209	23.6521	14.7508	10.5227
1752	SNP	rs72841870	33.4183	39.0738	31.1538	17.6176	16.8891	23.8817	14.821	10.2939
1753	SNP	rs9391803	33.3584	39.0786	31.1584	17.6128	16.8771	23.8881	14.8286	10.2874
1754	SNP	rs9405046	33.5513	39.1202	31.1904	17.6196	16.9066	23.8931	14.8419	10.3039
1755	SNP	rs56183729	32.3566	37.73	33.6103	17.3433	16.265	23.3314	14.5445	9.83863
1756	SNP	rs9357097	35.0266	38.7418	34.3813	17.4298	18.4798	23.9397	14.724	10.009
1757	SNP	rs148603250	42.9083	43.6341	35.5701	18.2562	15.1853	22.7113	15.6805	0.38563
1758	SNP	rs12174823	32.3232	37.7042	33.5751	17.3414	16.2564	23.3097	14.5051	9.83357
1759	SNP	rs9391762	32.4231	37.9252	33.7665	17.3693	16.2996	23.3315	14.6064	9.85761
1760	SNP	rs117495548	42.8755	43.6794	35.6546	18.258	15.1627	22.7158	15.6882	nan
1761	SNP	rs9380173	32.3582	37.8265	33.7647	17.364	16.2865	23.3432	14.5408	9.83803
1762	SNP	rs2240058	32.3582	37.8274	33.7662	17.3652	16.2866	23.3507	14.5447	9.83863
1763	SNP	rs974962	32.3513	37.833	33.806	17.3881	16.3039	23.3541	14.5524	9.83505
1764	SNP	rs984802	25.9034	30.5972	31.8011	17.1208	17.7547	20.6486	14.7219	9.6457
1765	SNP	rs3094626	28.4735	27.6371	28.5547	16.7948	21.1885	18.1596	13.4694	9.13484
1766	SNP	rs35842905	29.03	28.2958	29.0402	16.8502	21.1472	18.3447	13.7891	9.36261
1767	SNP	rs9368637	28.2917	32.7964	33.409	17.4009	22.2381	20.5379	14.5271	9.7997
1768	SNP	rs73726882	28.3662	33.0522	33.8105	17.4252	22.2801	20.6712	14.654	9.80162
1769	SNP	rs68075040	28.1995	27.1009	28.4076	17.0508	21.1095	18.0536	13.5319	9.00393
1770	SNP	rs2022082	28.034	32.7131	33.5424	17.3809	22.2855	20.5227	14.5453	9.76346
1771	SNP	rs2022079	29.2988	28.0336	28.7319	17.2587	21.4599	18.5382	13.7082	9.61066
1772	SNP	rs3129813	30.516	28.8271	29.1018	17.2719	22.22	19.0706	14.0588	10.2293
1773	SNP	rs3130357	30.516	28.8271	29.1018	17.2719	22.22	19.0706	14.0588	10.2293
1774	SNP	rs9295846	30.4807	28.808	29.062	17.2726	22.186	19.0712	14.0604	10.2288
1775	SNP	rs9295847	30.3485	28.9378	28.8052	17.3064	22.3194	18.791	14.2753	10.2308
1776	SNP	rs1419651	25.4852	31.4324	32.6242	17.3694	19.8693	18.9285	14.7235	9.59981
1777	SNP	rs9391680	28.2183	27.417	28.1955	17.0964	21.2431	17.9087	13.7622	9.0007
1778	SNP	rs9295848	28.1056	27.3049	28.1573	17.0918	21.2469	17.7978	13.7719	9.01489
1779	SNP	rs9295849	28.4092	27.4773	28.2464	17.1395	21.334	17.756	13.8254	9.12819
1780	SNP	rs970268	28.1103	27.2967	28.1351	17.0888	21.2424	17.7873	13.7647	9.01211
1781	SNP	rs17188632	27.9519	32.1581	31.7265	17.459	18.2658	19.8726	14.7635	10.0645
1782	SNP	rs9391681	nan	23.7747	19.8614	16.7921	16.4789	17.9755	14.2226	9.71715
1783	SNP	rs2894161	28.1168	27.2922	28.2178	17.1176	21.2403	17.7891	13.7545	9.00502
1784	SNP	rs2894162	28.1168	27.2922	28.2178	17.1176	21.2403	17.7891	13.7545	9.00502
1785	SNP	rs9404965	29.5223	28.2807	28.6743	17.3107	21.5071	18.2878	13.9303	9.46597
1786	SNP	rs3130118	31.9948	45.0464	36.2882	17.6371	19.5256	24.1075	14.9622	9.64898
1787	SNP	rs1118204	35.7347	41.7518	37.0731	17.6929	20.5372	23.9694	15.6328	10.5622
1788	SNP	rs3131113	31.4453	44.9208	36.2811	17.6297	19.6782	23.5996	14.7972	9.67182
1789	SNP	rs1362118	35.6574	41.3886	36.5433	17.8827	20.6358	24.0075	15.6625	10.6834
1790	SNP	rs1362117	35.786	41.4408	36.527	17.8871	20.6325	24.0296	15.6696	10.6983
1791	SNP	rs9261739	31.7778	44.8837	36.5664	17.7464	19.756	23.62	14.9048	9.68235
1792	SNP	rs1592414	35.5143	41.3917	36.5358	17.8589	20.6805	24.0203	15.6979	10.6672
1793	SNP	rs2187977	34.4895	35.2983	32.4765	17.2175	19.4812	21.5542	14.4978	9.44563
1794	SNP	rs1034325	35.4333	41.4115	36.5688	17.8821	20.6554	24.0122	15.6706	10.6674
1795	SNP	rs1034323	35.476	41.4257	36.5748	17.8841	20.6554	24.0159	15.6745	10.6731
1796	SNP	rs9261742	30.937	44.9252	36.5948	17.6866	19.6861	23.4856	14.8658	9.61386
1797	SNP	rs375696954	30.8897	44.9241	36.5539	17.6866	19.6872	23.4892	14.8453	9.60836
1798	SNP	rs1034321	35.5096	41.434	36.5468	17.8844	20.6523	24.0124	15.6552	10.6747
1799	SNP	rs9261743	30.9348	44.9062	36.5577	17.687	19.6861	23.4861	14.8456	9.61297
1800	SNP	rs9261744	31.0366	44.9367	36.5712	17.6885	19.6874	23.4868	14.8505	9.62324
1801	SNP	rs9261745	30.9337	44.9266	36.5769	17.6863	19.6861	23.4852	14.845	9.61208
1802	SNP	rs1419691	31.5658	45.0492	36.4566	17.7097	19.6064	23.4408	14.8289	9.69616
1803	SNP	rs1419690	34.2128	35.3827	31.7414	17.5003	19.7111	21.6981	14.6062	9.75671
1804	SNP	rs2021370	31.061	44.9183	36.5126	17.6938	19.6977	23.5082	14.8259	9.6306
1805	SNP	rs2021369	34.3013	35.4233	31.7368	17.5109	19.7254	21.7582	14.5904	9.77676
1806	SNP	rs78860372	30.204	43.8256	35.1678	17.7825	16.2925	23.9523	15.1351	9.60995
1807	SNP	rs9380178	28.7841	37.4916	38.7296	18.154	16.2507	25.3308	16.6139	9.47808
1808	SNP	rs1059510	27.039	31.0936	28.0956	17.8732	19.0558	22.2137	16.5837	11.9359
1809	SNP	rs1059655	25.744	30.3536	32.0029	17.9735	17.0929	22.2048	16.0954	10.2591
1810	SNP	rs1264456	22.4627	27.8655	31.0266	17.6021	16.9784	21.1255	16.1007	10.1904
1811	SNP	rs1264455	26.0931	30.5375	31.6889	17.5991	17.0978	21.8611	15.8327	10.4891
1812	SNP	rs2534820	26.0693	30.4472	31.9512	17.9897	17.1396	22.1789	16.1835	10.3227
1813	SNP	rs372628599	25.2542	30.0426	31.8573	17.9694	17.0211	22.3224	16.1419	10.2849
1814	SNP	rs2508024	31.2875	33.5196	32.7562	17.9237	18.4209	22.9158	15.9855	11.7231
1815	SNP	rs2508021	30.4652	33.3085	32.667	18.005	17.8831	22.7729	15.8857	11.1974
1816	SNP	rs2516665	29.5093	32.9259	32.5709	18.0197	17.2796	22.8058	15.8145	10.5759
1817	SNP	rs2844724	29.4098	32.8626	32.5552	17.9344	17.2564	22.8465	15.8775	10.5839
1818	SNP	rs2109477	28.7314	32.5926	32.4972	17.8914	17.2777	22.7924	15.8601	10.5227
1819	SNP	rs2844723	29.2274	32.7959	32.5099	17.9289	17.2364	22.8268	15.8887	10.6022
1820	SNP	rs2844722	29.5417	32.9772	32.5802	17.9367	17.3104	22.9226	15.8582	10.6568
1821	SNP	rs2844721	29.3353	32.8386	32.5645	17.9322	17.2849	22.8377	15.8483	10.584
1822	SNP	rs33920492	28.7873	32.6498	32.5508	17.8677	17.2283	22.8645	15.8289	10.5243
1823	SNP	rs2516662	29.2968	32.8225	32.5459	17.9329	17.2464	22.8422	15.8765	10.5789
1824	SNP	rs2844720	29.4043	32.8567	32.5532	17.9337	17.2548	22.845	15.8771	10.5835
1825	SNP	rs2844719	29.3403	32.828	32.5388	17.9326	17.248	22.8395	15.8735	10.5791
1826	SNP	rs2023608	29.4098	32.8626	32.5552	17.9344	17.2564	22.8465	15.8775	10.5839
1827	SNP	rs996589	29.4043	32.8567	32.5532	17.9337	17.2548	22.845	15.8771	10.5835
1828	SNP	rs996588	29.4043	32.8567	32.5532	17.9337	17.2548	22.845	15.8771	10.5835
1829	SNP	rs2844718	29.3452	32.8306	32.558	17.9344	17.2507	22.8477	15.8798	10.5814
1830	SNP	rs2516648	29.4332	32.8576	32.581	17.9393	17.2655	22.8655	15.8468	10.5899
1831	SNP	rs975195	29.3452	32.8306	32.558	17.9344	17.2507	22.8477	15.8798	10.5814
1832	SNP	rs2844717	29.3675	32.8339	32.5643	17.9374	17.2572	22.8368	15.8864	10.5566
1833	SNP	rs2534814	25.7796	30.3734	31.9755	17.9594	17.0872	22.2811	16.0832	10.2548
1834	SNP	rs2534813	29.3526	32.9226	32.6611	17.9662	17.3929	22.8216	15.9416	10.5904
1835	SNP	rs2534812	31.1631	33.4495	32.7342	17.9144	18.4014	22.8794	15.9618	11.7118
1836	SNP	rs2534811	30.9776	33.4133	32.8623	17.9318	18.0031	22.9927	16.0021	11.2962
1837	SNP	rs2534810	29.2992	32.808	32.5435	17.9311	17.2433	22.8342	15.8706	10.5766
1838	SNP	rs2534825	29.4043	32.8567	32.5532	17.9337	17.2548	22.845	15.8771	10.5835
1839	SNP	rs34340406	29.2695	32.7873	32.537	17.93	17.2379	22.8312	15.87	10.574
1840	SNP	rs2534824	29.3605	32.8374	32.5581	17.9326	17.2499	22.8398	15.8742	10.581
1841	SNP	rs2534823	29.4358	32.8533	32.561	17.9359	17.2612	22.8336	15.863	10.5616
1842	SNP	rs2516649	29.4043	32.8567	32.5532	17.9337	17.2548	22.845	15.8771	10.5835
1843	SNP	rs2534821	25.9292	30.4383	32.014	17.9792	17.1192	22.1872	16.1359	10.2778
1844	SNP	rs138776021	30.1023	33.3335	32.4548	17.8703	17.4113	22.9223	15.7385	10.7196
1845	SNP	rs2524226	25.797	30.3847	31.9834	17.9776	17.1014	22.2451	16.1065	10.265
1846	SNP	rs2534815	29.2511	32.7857	32.5855	17.9219	17.3228	22.8441	15.9136	10.6012
1847	SNP	rs1362119	29.2759	32.7953	32.5414	17.9326	17.2424	22.841	15.8761	10.5766
1848	SNP	rs3094718	30.6321	33.3362	32.7476	17.967	17.3022	22.9634	15.8259	10.6499
1849	SNP	rs2524225	31.0031	33.4029	32.7335	17.9154	18.4283	22.9066	15.991	11.714
1850	SNP	rs2516646	29.9083	33.0433	32.5511	17.919	17.3603	22.9112	15.8827	10.6718
1851	SNP	rs2516644	29.2784	32.819	32.6052	17.9219	17.2348	22.8904	15.8697	10.572
1852	SNP	rs2524224	31.0947	33.4148	32.7183	17.9122	18.3957	22.8726	15.9586	11.7095
1853	SNP	rs1468079	31.1461	33.4782	32.7711	17.9097	18.3676	22.9024	15.9686	11.7368
1854	SNP	rs1058318	25.8567	30.402	32.018	17.9792	17.1067	22.2524	16.1347	10.2687
1855	SNP	rs2844715	31.1485	33.4516	32.7421	17.9219	18.412	22.9108	15.9846	11.7206
1856	SNP	rs2516639	29.3009	32.8011	32.5661	17.9355	17.2472	22.852	15.8614	10.5804
1857	SNP	rs2844714	31.208	33.4781	32.7383	17.9215	18.4139	22.9083	15.9821	11.7206
1858	SNP	rs2844713	31.2182	33.5002	32.7757	17.9259	18.4206	22.9255	15.9935	11.7251
1859	SNP	rs2524221	30.9731	33.2346	32.8002	17.937	18.4046	22.9322	15.9901	11.708
1860	SNP	rs2074505	26.7395	30.7647	31.8213	17.6383	17.1082	22.085	15.942	10.5754
1861	SNP	rs2516647	33.3155	35.2683	34.3465	17.9935	21.9014	22.6544	15.8274	11.7284
1862	SNP	rs2516641	24.8778	30.339	32.1315	18.0251	16.9682	22.0922	16.23	10.2025
1863	SNP	rs2074504	25.1123	30.1634	31.8468	17.9805	16.988	22.1117	16.196	10.2308
1864	SNP	rs2074503	25.2943	30.2587	31.9038	17.9834	17.0035	22.1534	16.2029	10.2421
1865	SNP	rs3132614	26.5259	30.959	31.9698	17.9126	17.0637	22.0867	16.191	10.3127
1866	SNP	rs3130240	26.4873	30.9112	31.9859	17.9469	17.0525	22.2131	16.197	10.3276
1867	SNP	rs3130041	28.5802	31.6809	32.207	17.9281	18.3512	22.3143	16.293	11.5896
1868	SNP	rs3130242	25.1794	30.1737	31.8931	17.9735	16.9821	22.1136	16.1784	10.2289
1869	SNP	rs3132613	25.254	30.2129	31.9115	17.9751	16.9905	22.1223	16.1817	10.234
1870	SNP	rs3130243	28.5086	31.6442	32.2089	17.9285	18.3487	22.3144	16.2968	11.5897
1871	SNP	rs3132612	22.9796	29.2532	31.4799	17.9119	16.6916	21.8327	16.0843	10.07
1872	SNP	rs2269710	28.453	31.6178	32.202	17.9197	18.3339	22.2802	16.3448	11.6151
1873	SNP	rs2269709	28.5693	31.6722	32.1513	17.9255	18.3475	22.2822	16.3337	11.5872
1874	SNP	rs1264451	23.0076	29.4939	31.4077	17.9097	16.6834	21.8719	16.1834	10.0717
1875	SNP	rs1264448	24.1492	29.8857	31.6855	18.0071	16.9666	22.1097	16.3022	10.1728
1876	SNP	rs732229	24.6345	29.9508	31.6635	17.8935	16.95	22.0417	16.1889	10.2054
1877	SNP	rs3132609	30.4023	33.213	32.5476	17.8431	18.3153	22.7442	16.0205	11.7042
1878	SNP	rs3130043	30.4661	33.2453	32.5456	17.8431	18.318	22.7435	16.0177	11.7038
1879	SNP	rs1264443	24.9423	30.1373	31.7742	17.8499	17.016	22.1685	16.1566	10.2203
1880	SNP	rs1264440	27.9535	31.4351	31.9622	17.8548	18.3377	22.2464	16.3324	11.5894
1881	SNP	rs1264439	22.4224	29.0471	31.3003	17.8274	16.6621	21.7652	16.102	10.049
1882	SNP	rs1264438	24.963	30.1029	31.6861	17.8955	16.983	22.0122	16.1623	10.2272
1883	SNP	rs3130244	30.3307	33.1987	32.5317	17.8422	18.3118	22.7226	16.0442	11.7049
1884	SNP	rs1264437	28.7597	36.5781	29.7455	17.6031	17.1272	20.8309	15.3434	10.065
1885	SNP	rs143982339	1.44213	24.3271	19.601	16.6828	16.4847	17.6868	14.3347	9.75031
1886	SNP	rs117474927	11.2042	25.8413	21.5485	17.7282	17.3239	18.5683	15.5926	10.2467
1887	SNP	rs4148252	28.226	31.4717	31.9759	17.8945	18.3143	22.2702	16.2345	11.5349
1888	SNP	rs1264433	28.2805	31.5224	31.9658	17.8894	18.311	22.2514	16.2146	11.5294
1889	SNP	rs1264432	24.667	30.0335	31.7106	17.908	16.9784	22.0736	16.2254	10.1529
1890	SNP	rs1264431	28.2222	31.4713	31.9586	17.8945	18.3145	22.2702	16.2344	11.5349
1891	SNP	rs9380181	2.40252	24.549	19.8775	16.7476	16.4799	17.7279	14.4269	9.81559
1892	SNP	rs1264428	28.6105	36.5168	29.8908	17.5311	17.0736	21.0013	15.3368	10.1329
1893	SNP	rs374321457	27.4437	36.2058	29.2514	17.5187	17.0287	20.5452	15.4966	10.128
1894	SNP	rs1264426	28.6844	36.5516	29.7192	17.6036	17.0907	20.8508	15.3709	10.0606
1895	SNP	rs1271927	28.6457	36.54	29.7233	17.605	17.0916	20.8539	15.3951	10.0892
1896	SNP	rs1264423	29.5918	31.8438	32.607	18.0053	16.8517	21.7286	16.4296	10.5348
1897	SNP	rs1264421	31.1455	36.9041	30.5632	17.7293	16.7828	20.5045	15.6819	10.3306
1898	SNP	rs12174151	26.9606	35.073	28.7501	17.6286	16.8145	20.4799	14.9485	9.9859
1899	SNP	rs1264419	29.4992	31.7701	32.5824	18.0048	16.8435	21.7022	16.4303	10.5303
1900	SNP	rs9348841	1.59024	24.3785	19.6218	16.6824	16.49	17.6897	14.3251	9.75375
1901	SNP	rs2252745	26.6899	36.0858	29.156	17.5036	16.7902	20.461	15.2381	9.97184
1902	SNP	rs12665339	29.5738	37.2231	26.4364	17.9658	17.4835	21.3424	15.399	10.4959
1903	SNP	rs143128695	2.44697	24.488	19.9115	16.7587	16.5002	17.7314	14.4658	9.83714
1904	SNP	rs3094101	40.1588	44.184	32.3537	18.6574	14.9722	19.4052	16.8592	6.85824
1905	SNP	rs80153915	29.3883	38.0811	27.1908	18.4665	17.6876	21.4142	15.5936	10.6801
1906	SNP	rs2239888	11.5455	25.7951	21.6205	17.7359	17.1863	18.5188	15.5432	9.94044
1907	SNP	rs9262145	29.4584	37.9393	27.8716	18.3726	17.5342	21.2746	15.1119	10.487
1908	SNP	rs9405048	30.3069	37.501	27.6794	18.5243	17.5993	21.2656	15.1089	10.533
1909	SNP	rs9262155	32.4531	34.0944	34.848	18.0692	20.523	19.7794	17.5776	10.0049
1910	SNP	rs9380182	1.91257	24.4448	19.6525	16.757	16.3713	17.5919	14.248	9.76675
1911	SNP	rs2535322	16.299	29.8729	25.1319	18.3298	16.7153	18.6417	16.0109	10.965
1912	SNP	rs3095341	14.391	29.4336	24.9126	17.9547	17.0791	18.4493	15.9987	11.0781
1913	SNP	rs2394402	18.7192	30.3469	26.1659	17.8697	18.1617	19.4931	16.13	11.3346
1914	SNP	rs3130667	14.3033	29.2462	24.8671	17.9187	17.025	18.5935	15.9755	11.1944
1915	SNP	rs4278007	23.0092	27.9348	23.3185	17.6469	19.1772	18.9285	15.0138	10.95
1916	SNP	rs3131039	14.6396	29.4104	24.9767	17.9296	17.0613	18.6668	15.9702	11.2125
1917	SNP	rs3129979	16.3429	30.2652	25.5029	17.9385	17.086	19.1574	15.9485	11.2224
1918	SNP	rs7740279	14.9842	29.5596	25.0211	17.9248	17.1229	18.6799	16.0599	11.2585
1919	SNP	rs3131057	18.0689	30.5024	27.0707	17.6832	17.4376	18.8722	15.83	12.4329
1920	SNP	rs3131061	30.7077	35.8918	29.0005	18.9914	19.3039	21.6611	17.5935	11.8074
1921	SNP	rs9380189	33.1205	35.172	35.0647	17.6763	18.1329	21.9348	16.8156	12.206
1922	SNP	rs6905957	33.2447	35.22	35.0725	17.7036	18.1685	21.9408	16.7481	12.2306
1923	SNP	rs4587207	33.7703	35.5741	35.0801	17.6863	18.1825	22.0104	16.724	12.4697
1924	SNP	rs4248149	33.8306	35.5784	35.1332	17.6968	18.2229	22.032	16.727	12.5036
1925	SNP	rs2394403	33.8251	35.5781	35.1329	17.6968	18.223	22.0319	16.727	12.5038
1926	SNP	rs4711236	33.8633	35.5812	35.1974	17.6946	18.244	22.0408	16.7565	12.5005
1927	SNP	rs4711237	33.8633	35.5812	35.1974	17.6946	18.244	22.0408	16.7565	12.5005
1928	SNP	rs9380190	34.0731	35.5891	35.0314	17.6498	18.2961	22.0143	16.7169	12.5566
1929	SNP	rs9380191	34.0737	35.6014	35.0557	17.6459	18.2649	22.0343	16.7452	12.523
1930	SNP	rs9295917	34	35.658	35.1558	17.671	18.2778	22.0604	16.7445	12.5522
1931	SNP	rs9295918	34	35.658	35.1558	17.671	18.2778	22.0604	16.7445	12.5522
1932	SNP	rs13198118	33.9101	35.631	35.1798	17.6643	18.2628	22.0718	16.7755	12.5496
1933	SNP	rs13191291	34.1259	35.7333	35.0978	17.6521	18.2559	22.0704	16.6929	12.523
1934	SNP	rs9368640	34.1343	35.7488	35.0837	17.6525	18.257	22.055	16.6925	12.5227
1935	SNP	rs13191728	34.1259	35.7333	35.0978	17.6521	18.2559	22.0704	16.6929	12.523
1936	SNP	rs9394014	34.1703	35.745	35.0827	17.6582	18.2672	22.0579	16.6666	12.5275
1937	SNP	rs9378109	34.0891	35.6849	35.138	17.679	18.2301	22.0718	16.6964	12.5237
1938	SNP	rs9295920	34.2756	35.8011	35.1204	17.6659	18.2849	22.0843	16.6739	12.5287
1939	SNP	rs9391692	34.1814	35.7438	35.1012	17.6605	18.2713	22.0665	16.6716	12.5291
1940	SNP	rs9404973	34.1405	35.719	35.0916	17.6582	18.2661	22.0589	16.67	12.5289
1941	SNP	rs9404974	34.1814	35.7438	35.1012	17.6605	18.2713	22.0665	16.6716	12.5291
1942	SNP	rs9391694	34.0904	35.704	35.1152	17.6576	18.2622	22.0573	16.6741	12.5306
1943	SNP	rs9380193	34.0977	35.708	35.0846	17.6578	18.2638	22.0585	16.6735	12.5305
1944	SNP	rs9380195	34.1814	35.7438	35.1012	17.6605	18.2713	22.0665	16.6716	12.5291
1945	SNP	rs12528843	34.1814	35.7438	35.1012	17.6605	18.2713	22.0665	16.6716	12.5291
1946	SNP	rs9404975	34.1814	35.7438	35.1012	17.6605	18.2713	22.0665	16.6716	12.5291
1947	SNP	rs9378148	34.1358	35.7284	35.1094	17.6598	18.2676	22.0649	16.6755	12.5309
1948	SNP	rs28994674	34.3553	35.8435	35.0577	17.6755	18.3008	22.1017	16.6936	12.5354
1949	SNP	rs10947098	34.1871	35.756	35.114	17.659	18.2946	22.0606	16.6659	12.527
1950	SNP	rs9295924	33.856	35.8465	35.0484	17.4761	18.351	22.1226	16.4642	12.6385
1951	SNP	rs4713380	33.8477	35.8315	35.0453	17.474	18.3483	22.1326	16.4589	12.6368
1952	SNP	rs9380198	33.8477	35.8315	35.0453	17.474	18.3483	22.1326	16.4589	12.6368
1953	SNP	rs4713382	33.8993	35.862	35.0406	17.4774	18.3538	22.1416	16.4425	12.6364
1954	SNP	rs4713383	33.8477	35.8315	35.0453	17.474	18.3483	22.1326	16.4589	12.6368
1955	SNP	rs4713384	33.797	35.8128	35.0505	17.4708	18.3425	22.1238	16.4571	12.637
1956	SNP	rs4713385	33.8477	35.8315	35.0453	17.474	18.3483	22.1326	16.4589	12.6368
1957	SNP	rs10947101	33.8477	35.8315	35.0453	17.474	18.3483	22.1326	16.4589	12.6368
1958	SNP	rs10947102	33.8729	35.8748	35.0367	17.4796	18.334	22.1339	16.4503	12.6396
1959	SNP	rs2269854	34.1277	35.9439	35.0277	17.4812	18.3645	22.1563	16.4391	12.6234
1960	SNP	rs144349350	34.013	35.9059	35.1196	17.495	18.3555	22.1573	16.4349	12.6282
1961	SNP	rs4713389	33.8477	35.8315	35.0453	17.474	18.3483	22.1326	16.4589	12.6368
1962	SNP	rs6901761	33.7622	35.803	35.0603	17.4713	18.3417	22.1442	16.46	12.6381
1963	SNP	rs6901776	33.8831	35.8604	35.0374	17.4799	18.3585	22.1348	16.4508	12.6142
1964	SNP	rs4947289	33.9727	35.9007	35.0379	17.4836	18.3665	22.1772	16.4672	12.637
1965	SNP	rs28649039	37.6737	33.702	33.1829	17.8274	21.0297	21.2824	16.4733	12.3739
1966	SNP	rs13201384	33.9555	35.8952	35.1236	17.4833	18.3928	22.128	16.4528	12.6404
1967	SNP	rs7751827	34.3128	36.0575	35.0994	17.4807	18.4022	22.1953	16.4426	12.6373
1968	SNP	rs7751869	33.9104	35.8755	35.0583	17.4793	18.3572	22.1488	16.4661	12.6383
1969	SNP	rs4947290	33.901	35.8824	35.0377	17.4761	18.3527	22.1355	16.4553	12.6338
1970	SNP	rs3888583	33.8592	35.8465	35.046	17.4748	18.349	22.1342	16.4588	12.6358
1971	SNP	rs12661685	33.813	35.8589	35.0741	17.4672	18.336	22.1769	16.5176	12.6287
1972	SNP	rs9368644	33.8213	35.803	34.9274	17.4698	18.3798	21.9333	16.4626	12.6055
1973	SNP	rs9348844	23.1807	35.3793	23.2234	17.1778	17.7457	19.6778	15.7962	12.0672
1974	SNP	rs117589205	23.9059	35.4285	23.4662	17.1525	17.7632	19.6474	15.9278	11.9821
1975	SNP	rs3130654	28.1309	37.2234	26.1346	18.4032	18.1826	20.2799	16.219	12.245
1976	SNP	rs28362611	22.2905	34.7258	22.3851	16.9344	17.7199	19.0576	15.9817	12.0434
1977	SNP	rs371013749	25.5305	35.969	24.2709	17.1163	18.0148	20.0716	15.6741	12.1251
1978	SNP	rs9368645	26.2587	35.95	24.4278	17.4438	17.9144	19.8824	16.2584	11.9602
1979	SNP	rs9366762	24.5171	35.5072	23.5607	17.1064	17.8193	19.8083	15.9739	12.0031
1980	SNP	rs9378150	24.4487	35.4853	23.5349	17.1036	17.8145	19.7981	15.9702	12.0016
1981	SNP	rs9404935	27.8492	36.3132	24.937	17.2316	18.0091	20.1534	16.0372	12.0623
1982	SNP	rs9357103	24.8814	35.5659	23.6849	17.1194	17.8824	19.8804	15.9562	12.0103
1983	SNP	rs3217063	27.4331	36.3794	24.7989	16.9893	19.8233	21.5198	15.6857	11.9212
1984	SNP	rs2286654	22.5924	34.7891	22.5081	16.9401	17.8102	19.104	15.9412	12.0389
1985	SNP	rs117295261	5.65817	25.8582	18.7513	16.4366	16.8362	16.9776	13.8955	10.7981
1986	SNP	rs3131921	27.6741	37.8945	25.9574	17.293	22.5355	19.8182	15.5294	12.0734
1987	SNP	rs4711248	24.0853	35.5077	23.2328	17.1433	17.8254	19.7247	15.8465	12.0996
1988	SNP	rs9391637	22.2502	34.7071	22.3579	16.9326	17.7162	19.0779	15.9285	12.0456
1989	SNP	rs9368647	24.9735	35.7357	23.5296	16.959	17.93	19.7852	15.9205	12.1111
1990	SNP	rs9368648	23.6772	35.3806	23.0301	16.9292	17.8579	19.6164	15.8735	12.113
1991	SNP	rs9295936	23.4544	35.3463	23.0193	16.9543	17.8642	19.706	15.7615	12.0436
1992	SNP	rs9295937	23.997	35.4907	23.17	16.9481	17.8884	19.6582	15.8182	12.0804
1993	SNP	rs4711250	24.2858	35.5984	23.2774	16.9586	17.9048	19.694	15.8834	12.0439
1994	SNP	rs9394024	10.7366	27.9234	19.4899	16.7956	17.7029	19.0801	14.3067	11.8392
1995	SNP	rs9357105	11.0125	27.9266	18.9289	16.3813	17.0353	16.6861	14.2295	11.2223
1996	SNP	rs9368655	30.542	43.1959	23.3268	16.6276	17.0921	16.3672	15.4379	11.5763
1997	SNP	rs3891154	22.9208	33.6472	21.7245	16.8794	18.2931	20.0193	15.8365	11.9642
[truncated: 970 more rows]

## Sheet: Controlling rs9391681
Index variant: rs9391681
X axis	Variant type	position (hg38)	rsid	r2	Y axis (-logP)	Nearby Locus	Transcription Factor (TF) binding site ORegAnno	Transcription Factor ChIP-seq Clusters ENCODE	H3K27Ac ENCODE	H3K4Me3 ENCODE	K3K4Me1 ENCODE	Dnase I Hypersensitivity ENCODE
493	Significant variant	29772040	rs9368611	0.821125	4.05943	HLA-F-AS1	-	-	-	-	-	-
1170	Significant variant	29874824	rs12174017	0.84263	3.31813	-	-	-	-	-	-	-
1314	Amino acid	HLA-A-aa-99C	-	0.845798	3.11628	HLA-A	-	-	-	-	-	-
1335	HLA-A allele	HLA-A*02:07	-	0.845798	3.11628	-	-	-	-	-	-	-
1694	Significant variant	30052051	rs9380151	0.83681	4.04857	ZNRD1	-	-	-	-	-	-
1734	Significant variant	30134864	rs9393991	0.901352	4.13112	intergenic TRIM31*TRIM40	-	KDM1A/ASH2L/CTCF/EHMT2/CHD4/NCOR1/ZBTB7A	-	-	Yes	Yes
1748	Significant variant	30204594	rs117565607	0.913066	3.84013	TRIM26	-	-	-	-	-	Yes
1885	Significant variant	30586413	rs143982339	0.927143	1.44213	ABCF1	-	POLR2A	-	-	-	-
1891	Significant variant	30595202	rs9380181	0.916227	2.40252	ABCF1*PPP1R10	-	POLR2A/MYNN	Yes	-	-	-
1900	Significant variant	30610096	rs9348841	0.928998	1.59024	PPP1R10	-	POLR2A/POLR2G/MYNN/ELF4	Yes	-	Yes	-
1903	Significant variant	30635406	rs143128695	0.906581	2.44697	ATAT1	-	-	-	-	-	-
1910	Significant variant	30735848	rs9380182	0.91	1.91257	FLOT1	-	ZNF687/MTA3/POLR2A/MTA2/MLLT1/NBN/ATF2/SMC3/TBP/TBX21/IKZF1/ATF7/TCF7/BHLHE40/JUNB/EP300/YY1/ETV6/EBF1/EED/RELB/ZNF384/PAX5/MEF2B/IKZF2/IRF4/CREM/BATF/BCL11A/DPF2/NFIC/RUNX3/SPI1 (Total 33 TFs)	Yes	Yes	Yes	Yes

## Sheet: Controlling HLA-A aaQ62
Index variant: HLA-A amino acid Q62
X axis	Variant type	position	rsid	r2	Y axis (-logP)	Nearby Locus	Transcription Factor ChIP-seq Clusters ENCODE	H3K27Ac ENCODE	H3K4Me3 ENCODE	K3K4Me1 ENCODE	Dnase I Hypersensitivity ENCODE
1203	Significant variant	29938914	rs2860580	0.86	7.56	HLA-A	-	-	-	Yes	Yes
1306	Amino acid	HLA-A-aa-70Q	-	1	nan	HLA-A	-	-	-	-	-
1423	Significant variant	29951110	rs9260405	0.851294	5.21503	HLA-A	-	Yes	-	-	Yes
1428	Significant variant	29951244	rs9260415	0.851684	5.12338	HLA-A	-	Yes	-	-	-
1429	Significant variant	29951287	rs9260421	0.851684	5.12338	HLA-A	-	Yes	-	-	-
1430	Significant variant	29951332	rs9260426	0.851684	5.12338	HLA-A	-	-	-	-	-
1431	Significant variant	29951355	rs9260427	0.851684	5.12338	HLA-A	-	-	-	-	-
1438	Significant variant	29952002	rs7747253	0.851294	5.21503	HLA-A	-	-	-	-	-
1443	Significant variant	29952349	rs9260475	0.854015	4.49621	HLA-A	-	-	-	-	-
1449	Significant variant	29952539	rs2916808	0.852875	4.74232	HLA-A	-	Yes	-	Yes	-
1450	Significant variant	29952558	rs113251661	0.853655	4.73589	HLA-A	-	Yes	-	Yes	-
1453	Significant variant	29952645	rs9260492	0.852875	4.74232	HLA-A	-	Yes	-	Yes	-
1459	Significant variant	29952936	rs9260500	0.852501	4.67737	HLA-A	Myc/JunD	-	-	Yes	Yes
1468	Significant variant	29955246	rs7767668	0.85	5.27663	HLA-A	-	Yes	-	-	-
1474	Significant variant	29955471	rs7768235	0.852434	5.1272	HLA-A	-	-	-	Yes	-
1478	Significant variant	29955726	rs2571389	0.85131	4.8884	HLA-A	-	-	-	-	-

## Sheet: Controlling rs2523589
Index variant: rs2523589
X axis	Variant type	position	rsid	r2	Y axis (-logP)	Nearby Locus	Transcription Factor (TF) binding site ORegAnno	Transcription Factor ChIP-seq Clusters ENCODE	H3K27Ac ENCODE	H3K4Me3 ENCODE	K3K4Me1 ENCODE	Dnase I Hypersensitivity ENCODE
2579	SNP	31358474	rs9405084	0.91	2.8	HLA-B	-	IKZF2/NBN/ZNF24/MEF2B/DPF2/MTA2/SKIL/TRIM22/SRF/ZNF687/RUNX3/IRF4/CREM/BACH1/IKZF1/RELB/SPI1/ATF7/TBX21 (Total 19 TFs)	Yes	Yes	Yes	Yes

## Sheet: Controlling rs2517664
Index variant: rs2517664
X axis	Variant type	position	rsid	r2	Y axis (-logP)	Locus	Transcription Factor (TF) binding site ORegAnno	Transcription Factor ChIP-seq Clusters ENCODE	H3K27Ac ENCODE	H3K4Me3 ENCODE	K3K4Me1 ENCODE	Dnase I Hypersensitivity ENCODE
1717	SNP	30103502	rs1116222	0.58	5.3	TRIM31	-	HDAC1/KDM5A/CTCF/POLR2A/ZNF24/EZH2/SKIL/ATF7/ASH2L/NCOA1/RNF2/SMARCA5/ZBTB40/RBFOX2/YY1/TCF12/SIN3A/HNRNPLL/ELF4/IKZF1/ZNF263/CTBP1/HDAC2/PCBP1/HNF4A/ZNF444/ZNF217/ARID2/SMC3/BHLHE40/ZNF639/ZNF512B/NR3C1/IRF3/ZNF579/ZNF687/SAP30/KDM4A (Total 38 TFs)	Yes	Yes	Yes	Yes
1719	SNP	30104734	rs2844796	0.62	4.5	TRIM31	CTCF	CTCF/RAD21	-	-	Yes	-

## Sheet: Controlling rs9265975
Index variant: rs9265975
X axis	Variant type	position	rsid	r2	Y axis (-logP)	Nearby Locus	Transcription Factor (TF) binding site ORegAnno	Transcription Factor ChIP-seq Clusters ENCODE	H3K27Ac ENCODE	H3K4Me3 ENCODE	K3K4Me1 ENCODE	Dnase I Hypersensitivity ENCODE
2393	SNP	chr6:31295146	rs3906273	0.504885	4.52724	HLA-B	-	EP300	-	-	-	-
2395	SNP	chr6:31295266	rs9468928	0.504885	4.52724	HLA-B	-	EP300	-	-	-	-
2400	SNP	chr6:31295592	rs28732110	0.504885	4.52724	HLA-B	-	-	-	-	-	-
2401	SNP	chr6:31295595	rs28732111	0.504885	4.52724	HLA-B	-	-	-	-	-	-
2402	SNP	chr6:31295626	rs28732112	0.504885	4.52724	HLA-B	-	-	-	-	-	-
2404	SNP	chr6:31295715	rs28732114	0.504885	4.52724	HLA-B	-	-	-	-	-	-
2405	SNP	chr6:31295759	rs28732115	0.504885	4.52724	HLA-B	-	-	-	-	-	-
2406	SNP	chr6:31295810	rs28732116	0.504885	4.52724	HLA-B	-	-	-	-	-	-
2407	SNP	chr6:31295863	rs28894983	0.505277	4.56864	HLA-B	-	-	-	-	-	-
2408	SNP	chr6:31295872	rs28894984	0.505277	4.56864	HLA-B	-	-	-	-	-	-
2409	SNP	chr6:31295942	rs3067040	0.50442	4.56864	HLA-B	-	-	-	-	-	-
2410	SNP	chr6:31295974	rs2894207	0.505277	4.56864	HLA-B	-	-	-	-	-	-
2414	SNP	chr6:31296525	rs28894987	0.504494	4.48612	HLA-B	-	-	-	-	-	-
2415	SNP	chr6:31296526	rs28894988	0.504494	4.48612	HLA-B	-	-	-	-	-	-
2416	SNP	chr6:31296541	rs28894989	0.504494	4.48612	HLA-B	-	-	-	-	-	-
2417	SNP	chr6:31296542	rs28894990	0.504494	4.48612	HLA-B	-	-	-	-	-	-
2421	SNP	chr6:31296833	rs9468930	0.504885	4.52724	HLA-B	-	-	-	-	-	-
2423	SNP	chr6:31297046	rs9468932	0.541212	3.54914	HLA-B	-	-	-	-	-	-
2620	SNP	chr6:31363743	rs2523555	0.45	4.18943	HLA-B	-	-	-	-	-	-
2729	SNP	chr6:31375648	rs4959018	0.45	4.42992	HLA-B/MICA	-	-	-	-	-	-

## Sheet: rs117495548
Index variant: rs117495548
X axis	Variant type	position	rsid	r2	Y axis (-logP)	Nearby Locus	Transcription Factor (TF) binding site ORegAnno	Transcription Factor ChIP-seq Clusters ENCODE	H3K27Ac ENCODE	H3K4Me3 ENCODE	K3K4Me1 ENCODE	Dnase I Hypersensitivity ENCODE
1757	SNP	chr6:30320056	rs148603250	0.99	0.38563	HCG17/HCG18	-	RBFOX2	-	-	Yes	-
